# Supplementary material for: Genome-wide identification, new classification, expression analysis and screening of drought & heat resistance related candidates in the RING zinc finger gene family of bread wheat (Triticum aestivum L.)
Source: BMC Genomics. 2022 Oct 7;23:696. doi: 10.1186/s12864-022-08905-x (PMC9547421; doi:10.1186/s12864-022-08905-x)
Supplement: Supplementary file 4 — Additional file 4: Table S1. Detailed information of all 138 TaRING zinc finger genes identified in tomato genome. [file 12864_2022_8905_MOESM4_ESM.xls]

## Sheet: Sheet1
Table S1: Detailed information of 138 TaRING zinc finger genes identified in T. aestivum genome
No.	GENE ID	Chr.b	Protein length (aa)	physical position (bp)	Mol. Wt. (Da)c	pId	Atomic composition	Instability index	Aliphatic index	GRAVY	Subcellular localization	type
1	TraesCS1A02G112600.1	1A	410	114,547,942-114,552,217	44941.9	8.34	6313	46.72	88.07	0.013	Chloroplast. Nucleus.	RING-HC
2	TraesCS1A02G137400.1	1A	453	222,342,681-222,374,279	49291.7	8.33	6921	42.29	89.16	0.132	Nucleus	RING-HC
3	TraesCS1A02G198000.1	1A	418	355,720,395-355,723,124	46588.2	6.84	6248	64.14	34.11	-1.362	Nucleus	RING-HC
4	TraesCS1A02G263800.1	1A	823	459,268,705-459,276,771	87844.8	5.13	12256	44.28	93.09	0.006	Nucleus	RING-H2
5	TraesCS1A02G296100.1	1A	559	491,127,615-491,131,082	61414.4	6.62	8500	77.68	64.99	-0.756	Nucleus	RING-HC
6	TraesCS1B02G118800.1	1B	159	139,479,336-139,482,209	17750.9	5.12	2430	48.99	65.16	-0.514	Nucleus	RING-H2
7	TraesCS1B02G132800.1	1B	406	167,714,476-167,720,021	44680.8	8.34	6284	47.07	89.43	0.025	Nucleus	RING-HC
8	TraesCS1B02G152000.1	1B	472	240,481,531-240,508,784	50885.4	9.07	7146	40.95	86.63	0.074	Nucleus	RING-HC
9	TraesCS1B02G212700.1	1B	406	386,196,941-386,199,477	45181.8	7.15	6071	64.68	35.86	-1.323	Nucleus	RING-HC
10	TraesCS1B02G274400.1	1B	822	481,705,453-481,714,232	87612.7	5.19	12239	44.67	90.03	0.035	Nucleus	RING-H2
11	TraesCS1B02G284000.1	1B	224	492,865,150-492,866,438	23255.9	8.07	3264	58.37	93.12	0.304	Nucleus	RING-H2
12	TraesCS1B02G304900.1	1B	341	527,646,552-527,649,919	37395.6	7.73	5171	70.59	67.27	-0.674	Nucleus	RING-HC
13	TraesCS1D02G010300.1	1D	174	5,443,117-5,444,392	17930.6	6.27	2505	50.28	86.88	0.192	Nucleus	RING-H2
14	TraesCS1D02G099500.1	1D	148	86,783,288-86,783,912	16484.7	5.78	2265	53.37	68.65	-0.473	Nucleus	RING-H2
15	TraesCS1D02G114200.1	1D	411	110,336,297-110,342,023	44994.9	8.34	6321	47.33	87.62	-0.007	Chloroplast. Nucleus.	RING-HC
16	TraesCS1D02G133300.1	1D	453	162,047,622-162,068,847	49199.6	8.67	6912	40.83	89.4	0.128	Nucleus	RING-HC
17	TraesCS1D02G201500.1	1D	400	284,244,912-284,247,446	44244.7	6.91	5946	63.11	36.15	-1.282	Nucleus	RING-HC
18	TraesCS1D02G263900.1	1D	825	359,719,523-359,726,686	88019.2	5.12	12287	44.13	93.33	0.035	Nucleus	RING-H2
19	TraesCS1D02G296100.1	1D	397	394,277,577-394,280,091	43522.4	6.68	6016	74.77	66.88	-0.717	Nucleus	RING-HC
20	TraesCS2A02G145200.1	2A	824	90,218,256-90,225,699	90922.5	8.86	12913	52.19	92.99	-0.269	Nucleus	RING-HC
21	TraesCS2A02G178500.1	2A	351	137,259,111-137,260,882	37564.4	6.33	5184	43.59	75.93	0.037	Golgi apparatus.	RING-HC
22	TraesCS2A02G232200.1	2A	564	275,927,150-275,936,412	63981	7.91	8985	49.31	94.24	0.036	Cell membrane. Nucleus.	RING-H2
23	TraesCS2A02G372600.1	2A	258	615,343,348-615,345,629	28279.4	7.24	3909	55.05	76.01	-0.122	Nucleus	RING-HC
24	TraesCS2A02G479900.1	2A	1037	717,939,339-717,948,561	113983	5.58	15906	47.24	77.58	-0.433	Nucleus	RING-M
25	TraesCS2A02G526800.1	2A	526	746,839,020-746,842,374	57386.2	8.09	8011	60.76	82.28	-0.21	Chloroplast.	RING-HC
26	TraesCS2A02G545900.1	2A	681	754,707,852-754,713,594	75680.2	7.28	10346	52.13	67.65	-0.164	Nucleus	RING-HC
27	TraesCS2B02G144500.1	2B	394	110,519,183-110,521,746	42922	8.7	5885	56.59	60.18	-0.399	Nucleus	RING-HC
28	TraesCS2B02G170200.1	2B	824	143,135,133-143,141,187	91091.7	8.82	12922	56.24	92.51	-0.276	Nucleus	RING-HC
29	TraesCS2B02G250800.1	2B	565	260,751,939-260,760,515	64053.1	7.22	8991	48.39	94.07	0.039	Cell membrane. Nucleus.	RING-H2
30	TraesCS2B02G389600.1	2B	260	553,609,895-553,615,040	28396.3	7.24	3917	55.59	72.81	-0.173	Nucleus	RING-HC
31	TraesCS2B02G504600.1	2B	1041	698,962,050-698,970,921	114192	5.5	15964	47.01	80.01	-0.417	Nucleus	RING-M
32	TraesCS2B02G576800.1	2B	684	765,485,858-765,490,907	75863.4	6.84	10359	52.05	65.53	-0.182	Nucleus	RING-HC
33	TraesCS2D02G125100.1	2D	400	73,110,906-73,112,747	43017.9	8.21	5877	59.63	59.05	-0.411	Nucleus	RING-HC
34	TraesCS2D02G148900.1	2D	824	90,360,055-90,366,302	91023.7	8.73	12914	53.47	93.09	-0.253	Nucleus	RING-HC
35	TraesCS2D02G184700.1	2D	374	129,940,745-129,942,648	39562.8	6.83	5510	42.28	83.8	0.113	Nucleus	RING-HC
36	TraesCS2D02G232900.1	2D	565	206,678,619-206,687,692	64124.2	7.58	9001	46.59	93.4	0.015	Cell membrane. Nucleus.	RING-H2
37	TraesCS2D02G368800.1	2D	263	473,272,717-473,277,638	28689.8	7.24	3969	53.51	76.77	-0.121	Nucleus	RING-HC
38	TraesCS2D02G479100.2	2D	1032	580,009,115-580,018,659	113778	5.59	15873	47.67	76.42	-0.462	Nucleus	RING-M
39	TraesCS2D02G547100.1	2D	496	623,496,303-623,500,372	55650.2	7.28	7615	53.37	67.78	-0.205	Nucleus	RING-HC
40	TraesCS2D02G547300.1	2D	609	623,786,672-623,793,147	66517.4	7.5	9169	64.41	74.33	-0.167	Nucleus	RING-HC
41	TraesCS3A02G095400.1	3A	415	60,681,881-60,687,348	46214.7	9.14	6533	47.02	92.36	0.123	Nucleus	RING-HC
42	TraesCS3A02G140000.1	3A	218	118,587,318-118,588,558	22470.4	8.28	3138	35.85	82.8	0.041	Nucleus	RING-H2
43	TraesCS3A02G260500.1	3A	345	483,448,815-483,453,595	37278.3	9.36	5169	61.82	62.84	-0.563	Nucleus	RING-H2
44	TraesCS3A02G288900.1	3A	317	517,073,615-517,081,246	36131.9	7.97	4956	47.86	76.56	-0.157	Nucleus	RING-H2
45	TraesCS3A02G350000.1	3A	567	598,563,734-598,567,109	60869.6	5.93	8419	72.11	67.51	-0.574	Nucleus	RING-HC
46	TraesCS3A02G369300.1	3A	693	620,467,275-620,482,695	79639.5	7.32	11217	50.44	88.79	-0.705	Nucleus	RING-HC
47	TraesCS3A02G377100.1	3A	208	626,073,141-626,074,535	21865.4	8.79	3074	51.13	89.71	0.129	Nucleus	RING-H2
48	TraesCS3A02G425600.1	3A	260	667,946,943-667,952,444	28031.8	6.89	3929	54.87	78.77	-0.347	Nucleus	RING-HC
49	TraesCS3A02G426200.1	3A	275	669,523,218-669,526,769	30981.3	9.41	4306	55.01	66	-0.593	Nucleus	RING-HC
50	TraesCS3A02G426400.1	3A	287	669,565,311-669,568,630	32356.1	9.26	4492	49.24	66.93	-0.586	Nucleus	RING-HC
51	TraesCS3A02G439700.1	3A	229	682,971,669-682,975,658	25758.5	5.8	3509	65.12	55.37	-0.738	Nucleus	RING-H2
52	TraesCS3B02G060000.1	3B	232	31,798,941-31,799,949	25036.4	6.86	3489	66.93	72.07	-0.453	Nucleus	RING-H2
53	TraesCS3B02G111000.1	3B	418	77,002,487-77,008,247	46554.1	8.65	6568	46.95	91.51	0.112	Chloroplast. Nucleus.	RING-HC
54	TraesCS3B02G293600.1	3B	343	472,853,680-472,858,456	37184.2	9.46	5169	63.84	65.19	-0.564	Nucleus	RING-H2
55	TraesCS3B02G323600.1	3B	301	523,557,118-523,564,838	34423.5	6.8	4671	47.52	64.78	-0.344	Nucleus	RING-H2
56	TraesCS3B02G382600.1	3B	563	602,363,582-602,367,613	60157.8	5.92	8319	72.05	67.5	-0.544	Nucleus	RING-HC
57	TraesCS3B02G394000.1	3B	215	620,823,333-620,824,238	23171.6	6.49	3215	52.11	85.31	0.001	Nucleus	RING-H2
58	TraesCS3B02G401200.1	3B	693	635,340,026-635,357,400	79477.2	6.49	11183	47.79	88.77	-0.691	Nucleus	RING-HC
59	TraesCS3B02G409700.1	3B	206	646,287,821-646,288,895	21822.4	8.49	3065	53.72	90.53	0.145	Nucleus	RING-H2
60	TraesCS3B02G461900.1	3B	260	705,001,613-705,007,088	28036.7	6.22	3928	55.46	79.88	-0.359	Nucleus	RING-HC
61	TraesCS3B02G462000.1	3B	240	705,135,086-705,140,993	26849.6	7.63	3715	38.7	69.92	-0.46	Nucleus	RING-HC
62	TraesCS3B02G462500.1	3B	284	705,545,498-705,549,076	31906.4	9.55	4429	51.25	67.68	-0.572	Nucleus	RING-HC
63	TraesCS3B02G462600.1	3B	287	705,565,516-705,568,990	32385.3	9.38	4515	46.77	70.31	-0.549	Nucleus	RING-HC
64	TraesCS3B02G473700.1	3B	229	723,027,428-723,031,820	25763.6	5.72	3512	64.92	55.81	-0.73	Nucleus	RING-H2
65	TraesCS3D02G095600.1	3D	415	48,447,290-48,453,463	46196.9	9.14	6538	50.6	92.84	0.133	Chloroplast. Nucleus.	RING-HC
66	TraesCS3D02G260700.1	3D	200	363,050,399-363,055,063	23098.4	7	3188	58.9	62.35	-0.733	Nucleus	RING-H2
67	TraesCS3D02G288700.1	3D	327	397,776,561-397,784,590	37130.8	7.18	5074	46.27	73.03	-0.185	Nucleus	RING-H2
68	TraesCS3D02G344000.1	3D	567	455,880,212-455,882,595	60773.5	6	8404	71.6	67	-0.57	Nucleus	RING-HC
69	TraesCS3D02G362300.1	3D	693	476,598,145-476,612,678	79642.3	6.73	11210	49.19	88.07	-0.724	Nucleus	RING-HC
70	TraesCS3D02G370200.1	3D	206	483,351,816-483,353,160	21805.3	8.65	3059	51.64	87.72	0.12	Nucleus	RING-H2
71	TraesCS3D02G420400.1	3D	264	532,773,381-532,778,388	28678.5	6.95	4021	59.06	79.39	-0.386	Nucleus	RING-HC
72	TraesCS3D02G421000.1	3D	275	533,667,874-533,671,257	30979.2	9.23	4299	50.96	64.58	-0.65	Nucleus	RING-HC
73	TraesCS3D02G421100.1	3D	272	533,672,390-533,675,997	30724.2	8.6	4256	47.35	69.89	-0.522	Nucleus	RING-HC
74	TraesCS3D02G421200.1	3D	287	533,675,427-533,678,863	32301.2	9.66	4492	51.77	67.63	-0.565	Nucleus	RING-HC
75	TraesCS3D02G432500.1	3D	229	546,245,910-546,247,921	25763.6	5.72	3512	65.96	55.81	-0.73	Nucleus	RING-H2
76	TraesCS4A02G034600.1	4A	132	26,547,051-26,547,607	14155.2	7.51	1958	64.17	78.41	0.028	Nucleus	RING-H2
77	TraesCS4A02G161100.1	4A	220	349,292,985-349,313,512	25143.8	5.08	3394	76.06	43	-0.8	Nucleus	RING-H2
78	TraesCS4A02G162000.1	4A	480	352,472,896-352,520,498	54803.7	5.67	7652	54.67	84.96	-0.34	Nucleus	RING-HC
79	TraesCS4A02G174400.1	4A	173	444,864,091-444,864,820	19409.3	7.02	2700	76.62	86.18	-0.155	Nucleus	RING-H2
80	TraesCS4A02G174500.1	4A	151	445,073,036-445,073,673	16384.8	6.57	2270	63.72	82.05	-0.023	Nucleus	RING-H2
81	TraesCS4A02G174600.1	4A	158	445,074,171-445,075,056	16811.1	6.81	2331	70.29	75.32	-0.082	Nucleus	RING-H2
82	TraesCS4A02G290600.1	4A	237	594,282,577-594,285,734	24930.3	6.62	3417	45.8	66.84	-0.113	Nucleus	RING-HC
83	TraesCS4A02G338900.1	4A	312	620,778,381-620,780,917	33046	5.14	4532	53.39	65.22	-0.129	Nucleus	RING-H2
84	TraesCS4A02G441400.1	4A	250	709,894,049-709,896,584	27635.7	4.2	3700	52.17	56.16	-0.81	Nucleus	RING-H2
85	TraesCS4B02G023600.1	4B	235	17,059,842-17,063,084	24832.2	6.62	3404	46.56	66.98	-0.121	Nucleus	RING-HC
86	TraesCS4B02G142800.1	4B	152	189,081,600-189,082,240	16102.2	5.34	2224	81.56	69.93	-0.165	Nucleus	RING-H2
87	TraesCS4B02G143100.1	4B	173	189,151,208-189,151,937	19416.3	6.98	2700	74.31	85.61	-0.143	Nucleus	RING-H2
88	TraesCS4B02G151200.1	4B	480	240,186,638-240,216,557	54808.7	5.7	7653	54.65	86.38	-0.318	Nucleus	RING-HC
89	TraesCS4B02G270600.1	4B	150	546,733,214-546,733,846	16047.3	8.73	2223	71.45	78.73	-0.105	Nucleus	RING-H2
90	TraesCS4B02G361300.1	4B	475	650,728,201-650,730,911	50349.2	8.53	6902	64.32	61.62	-0.211	Nucleus	RING-H2
91	TraesCS4D02G021200.1	4D	235	9,182,340-9,185,783	24775.1	6.58	3402	44.94	68.64	-0.102	Nucleus	RING-HC
92	TraesCS4D02G141100.1	4D	152	125,095,181-125,095,849	16104.2	5.34	2225	73.78	71.84	-0.129	Nucleus	RING-H2
93	TraesCS4D02G141200.1	4D	173	125,230,429-125,231,158	19360.2	6.06	2689	74.88	75.61	-0.164	Nucleus	RING-H2
94	TraesCS4D02G148400.1	4D	220	147,449,108-147,454,436	25095.7	5.06	3378	68.49	41.86	-0.78	Nucleus	RING-H2
95	TraesCS4D02G155700.1	4D	480	208,370,856-208,430,618	54928.8	5.7	7666	57.31	85.19	-0.356	Nucleus	RING-HC
96	TraesCS5A02G010000.1	5A	236	6,665,298-6,668,842	24970.1	6.69	3433	46.04	67.03	-0.198	Nucleus	RING-HC
97	TraesCS5A02G045900.1	5A	162	41,393,304-41,393,986	18164.5	6.52	2504	77.72	56.05	-0.599	Nucleus	RING-H2
98	TraesCS5A02G097000.1	5A	169	136,642,484-136,645,024	20221.7	6.03	2779	78.3	55.5	-1.1	Nucleus	RING-H2
99	TraesCS5A02G147800.1	5A	209	325,804,449-325,805,330	22907.4	9.08	3198	53.94	80.43	-0.154	Nucleus	RING-H2
100	TraesCS5A02G232200.1	5A	448	447,540,140-447,542,635	47208	6.59	6509	94.1	58.91	-0.426	Nucleus	RING-H2
101	TraesCS5A02G282300.1	5A	211	491,292,245-491,296,615	23284.4	10.09	3263	74.26	67.39	-0.71	Nucleus	RING-HC
102	TraesCS5B02G007600.1	5B	234	8,874,790-8,878,146	24797	6.69	3414	47.98	68.46	-0.162	Nucleus	RING-HC
103	TraesCS5B02G090000.1	5B	151	115,654,335-115,655,491	17355.6	5.04	2392	59.67	71.72	-0.611	Nucleus	RING-H2
104	TraesCS5B02G197200.1	5B	362	355,233,817-355,236,611	38429.4	8.09	5376	50.57	84.39	-0.119	Nucleus	RING-H2
105	TraesCS5B02G281700.1	5B	335	466,777,273-466,782,449	36337.8	10.45	5073	64.3	62	-0.753	Nucleus	RING-HC
106	TraesCS5B02G548200.1	5B	311	700,916,725-700,918,726	32515.3	4.84	4465	61.27	66.14	-0.073	Nucleus	RING-H2
107	TraesCS5D02G014800.1	5D	237	8,491,905-8,495,575	25080.2	6.69	3451	48.31	68.02	-0.181	Nucleus	RING-HC
108	TraesCS5D02G096000.1	5D	150	105,619,428-105,621,101	17186.5	5.03	2369	61.57	71.53	-0.576	Nucleus	RING-H2
109	TraesCS5D02G235800.1	5D	487	344,538,914-344,541,297	51671.9	6.31	7128	101.86	59.36	-0.487	Nucleus	RING-H2
110	TraesCS5D02G289400.1	5D	202	388,099,874-388,104,818	22344.5	10.22	3136	72.64	67.52	-0.687	Nucleus	RING-HC
111	TraesCS5D02G535300.1	5D	313	549,308,135-549,309,845	32873.7	4.91	4489	56.7	62.59	-0.112	Nucleus	RING-H2
112	TraesCS6A02G239000.1	6A	181	448,650,566-448,651,329	18852.5	10.53	2629	62.54	73.15	-0.109	Nucleus	RING-H2
113	TraesCS6A02G251200.1	6A	693	465,602,775-465,619,948	79172.8	8.08	11170	47.3	89.39	-0.701	Nucleus	RING-HC
114	TraesCS6A02G349700.1	6A	252	581,890,596-581,895,624	27864.4	6.23	3870	69.3	73.17	-0.555	Nucleus	RING-HC
115	TraesCS6B02G164200.1	6B	123	171,477,601-171,478,814	13861.9	5.35	1913	43.26	74.63	-0.388	Nucleus	RING-H2
116	TraesCS6B02G198800.1	6B	401	237,731,033-237,734,959	43148.9	3.93	5705	55.01	49.85	-0.721	Nucleus	RING-H2
117	TraesCS6B02G220900.1	6B	293	315,649,973-315,654,349	33673.6	9.26	4666	68.37	57.65	-0.88	Nucleus	RING-D
118	TraesCS6B02G274100.4	6B	693	495,421,777-495,441,425	79078.6	7.29	11155	46.9	90.23	-0.684	Nucleus	RING-HC
119	TraesCS6B02G382800.1	6B	252	657,942,957-657,948,466	27921.5	6.23	3882	72.12	73.97	-0.544	Nucleus	RING-HC
120	TraesCS6D02G182400.1	6D	294	212,801,028-212,807,923	33754.6	9.1	4671	68.79	55.78	-0.882	Nucleus	RING-D
121	TraesCS6D02G221300.1	6D	188	312,068,618-312,069,921	19521.3	9.82	2721	62.27	75.59	0.006	Nucleus	RING-H2
122	TraesCS6D02G233000.1	6D	686	327,001,651-327,017,589	78389.7	6.88	11048	47.43	89.02	-0.715	Nucleus	RING-HC
123	TraesCS6D02G332200.1	6D	272	434,511,720-434,516,733	30454.4	8.38	4234	72.85	73.53	-0.619	Nucleus	RING-HC
124	TraesCS7A02G054700.2	7A	252	26,416,117-26,418,927	28036	4.22	3752	47.02	54.56	-0.867	Nucleus	RING-H2
125	TraesCS7A02G256500.1	7A	200	245,469,421-245,472,461	21353.2	9.07	2976	63.39	64.9	-0.571	Nucleus	RING-HC
126	TraesCS7A02G271500.1	7A	288	284,758,499-284,762,621	31073.8	3.81	4148	48.48	59.72	-0.818	Nucleus	RING-H2
127	TraesCS7A02G296500.1	7A	465	394,833,623-394,837,207	49324.8	6.81	6877	77.17	75.75	-0.505	Nucleus	RING-HC
128	TraesCS7A02G346700.1	7A	155	509,526,226-509,526,879	16040.5	8.13	2254	41.92	97.03	0.27	Nucleus	RING-H2
129	TraesCS7B02G154000.1	7B	199	204,895,989-204,898,148	21336.1	9.36	2978	56.66	66.68	-0.614	Nucleus	RING-HC
130	TraesCS7B02G170500.4	7B	284	242,675,196-242,679,299	30905.6	3.79	4113	50.55	57.64	-0.881	Nucleus	RING-H2
131	TraesCS7B02G189000.1	7B	461	322,474,349-322,478,816	49802.5	7.6	6948	75.4	76.83	-0.467	Nucleus	RING-HC
132	TraesCS7D02G049800.1	7D	251	25,399,210-25,402,445	27862.9	4.26	3733	49.81	55.18	-0.836	Nucleus	RING-H2
133	TraesCS7D02G257900.1	7D	201	233,648,479-233,651,629	21600.4	9.55	3017	62.58	64.13	-0.649	Nucleus	RING-HC
134	TraesCS7D02G271800.1	7D	288	261,864,511-261,868,586	31106.9	3.84	4154	50.03	60.76	-0.8	Nucleus	RING-H2
135	TraesCS7D02G293200.1	7D	461	363,038,338-363,041,454	49770.2	7.12	6942	75.42	75.36	-0.512	Nucleus	RING-HC
136	TraesCS7D02G415800.1	7D	452	534,653,348-534,658,695	50049.6	6.8	6831	66.85	67.35	-0.205	Nucleus	RING-HC
137	TraesCSU02G068200.1	Un	220	55,771,945-55,785,328	25152.8	5.06	3385	69.63	41.23	-0.804	Nucleus	RING-H2
138	TraesCSU02G080300.1	Un	293	72,993,883-72,999,868	33656.4	9	4654	69.5	54.98	-0.899	Nucleus	RING-D
