# Supplementary material for: Genome-wide identification, new classification, expression analysis and screening of drought & heat resistance related candidates in the RING zinc finger gene family of bread wheat (Triticum aestivum L.)
Source: BMC Genomics. 2022 Oct 7;23:696. doi: 10.1186/s12864-022-08905-x (PMC9547421; doi:10.1186/s12864-022-08905-x)
Supplement: Supplementary file 5 — Additional file 5: Table S2. One-to-one orthologous relationships among T.aestivum and T.aestivum, A.thaliana, A. tauschii, B. distachyon, H. vulgare, rice, S.italica and Zea mays, respectively. [file 12864_2022_8905_MOESM5_ESM.xlsx]

## Sheet: T. aestivum and T. aestivum
Table S2: Segmental and tandem duplication events in T. aestivum RING zinc finger genes
TaRING zinc finger Gene ID	TaRING zinc fingerGene ID	Ka	Ks	Ka/Ks	Duplication Type
TraesCS1A02G263800.1	TraesCS1B02G274400.1	0.356576	0.454237	0.784999	Segmental duplication
TraesCS1A02G198000.1	TraesCS1B02G212700.1	0.806362	1.27545	0.632219	Segmental duplication
TraesCS1A02G112600.1	TraesCS1B02G132800.1	0.621546	0.867906	0.716145	Segmental duplication
TraesCS1A02G137400.1	TraesCS1B02G152000.1	0.646567	0.975675	0.662687	Segmental duplication
TraesCS1A02G263800.1	TraesCS1D02G263900.1	1.06651	1.56347	0.682144	Segmental duplication
TraesCS1A02G198000.1	TraesCS1D02G201500.1	0.646459	0.956577	0.675804	Segmental duplication
TraesCS1A02G112600.1	TraesCS1D02G114200.1	0.738533	3.1362	0.235486	Segmental duplication
TraesCS1A02G137400.1	TraesCS1D02G133300.1	0.670303	2.17295	0.308475	Segmental duplication
TraesCS1A02G373200.1	TraesCS3B02G293600.1	0.754635	0.976853	0.772516	Segmental duplication
TraesCS1A02G112600.1	TraesCS3D02G095600.1	0.867357	1.05452	0.82251	Segmental duplication
TraesCS1B02G212700.1	TraesCS1D02G201500.1	0.664646	1.68856	0.393616	Segmental duplication
TraesCS1B02G274400.1	TraesCS1D02G263900.1	0.678745	0.978566	0.693612	Segmental duplication
TraesCS1B02G152000.1	TraesCS1D02G133300.1	0.468735	0.534573	0.876838	Segmental duplication
TraesCS1B02G132800.1	TraesCS1D02G114200.1	0.900403	1.25769	0.715919	Segmental duplication
TraesCS1B02G132800.1	TraesCS3A02G095400.1	0.795558	0.986543	0.80641	Segmental duplication
TraesCS1D02G114200.1	TraesCS3D02G095600.1	0.985644	1.25466	0.785588	Segmental duplication
TraesCS2A02G479900.1	TraesCS2B02G504600.1	0.878544	0.985346	0.89161	Segmental duplication
TraesCS2A02G526800.1	TraesCS2B02G557100.1	0.670303	0.988656	0.677994	Segmental duplication
TraesCS2A02G545900.1	TraesCS2B02G576800.1	0.867535	1.15779	0.749305	Segmental duplication
TraesCS2A02G145200.1	TraesCS2B02G170200.1	0.978563	1.24566	0.785581	Segmental duplication
TraesCS2A02G178500.1	TraesCS2B02G205500.1	0.634657	0.888656	0.714176	Segmental duplication
TraesCS2A02G232200.3	TraesCS2B02G250800.1	0.566783	0.785634	0.721434	Segmental duplication
TraesCS2A02G479900.1	TraesCS2D02G479100.1	0.878614	0.989612	0.887836	Segmental duplication
TraesCS2A02G526800.1	TraesCS2D02G529500.1	0.764388	0.987549	0.774026	Segmental duplication
TraesCS2A02G145200.1	TraesCS2D02G148900.1	0.884579	0.985435	0.897653	Segmental duplication
TraesCS2A02G178500.1	TraesCS2D02G187100.1	0.326573	0.566322	0.576656	Segmental duplication
TraesCS2A02G545900.1	TraesCS2D02G547100.1	0.763469	0.976543	0.781807	Segmental duplication
TraesCS2A02G546000.1	TraesCS2D02G547300.1	0.686343	0.786527	0.872625	Segmental duplication
TraesCS2B02G504600.1	TraesCS2D02G479100.1	0.780628	0.985424	0.792175	Segmental duplication
TraesCS2B02G576800.1	TraesCS2D02G547100.1	0.318615	0.525779	0.605986	Segmental duplication
TraesCS2B02G577000.1	TraesCS2D02G547300.1	0.875233	1.18293	0.739883	Segmental duplication
TraesCS2B02G144500.1	TraesCS2D02G125100.1	0.235468	0.52158	0.451451	Segmental duplication
TraesCS2B02G170200.1	TraesCS2D02G148900.1	0.524477	0.878452	0.597046	Segmental duplication
TraesCS2B02G250800.1	TraesCS2D02G232900.1	0.752369	2.33788	0.321817	Segmental duplication
TraesCS3A02G369300.1	TraesCS3B02G401200.1	0.568446	0.673278	0.844295	Segmental duplication
TraesCS3A02G425600.1	TraesCS3B02G461900.1	0.632267	0.852357	0.741786	Segmental duplication
TraesCS3A02G425700.1	TraesCS3B02G462000.1	0.325476	0.552388	0.589216	Segmental duplication
TraesCS3A02G426200.4	TraesCS3B02G462500.1	0.853668	0.956348	0.892634	Segmental duplication
TraesCS3A02G439700.1	TraesCS3B02G473700.1	1.08546	1.42356	0.762501	Segmental duplication
TraesCS3A02G095400.1	TraesCS3B02G111000.1	0.854324	1.25477	0.680859	Segmental duplication
TraesCS3A02G260500.1	TraesCS3B02G293600.1	0.775236	1.25674	0.616861	Segmental duplication
TraesCS3A02G288900.1	TraesCS3B02G323600.1	0.246575	0.375328	0.65696	Segmental duplication
TraesCS3A02G369300.1	TraesCS3D02G362300.1	0.873452	1.13466	0.769794	Segmental duplication
TraesCS3A02G425600.1	TraesCS3D02G420400.1	1.1688	1.36874	0.853921	Segmental duplication
TraesCS3A02G426200.1	TraesCS3D02G421000.1	0.837195	1.13548	0.737306	Segmental duplication
TraesCS3A02G426300.1	TraesCS3D02G421100.1	0.457634	NaN	NaN	Segmental duplication
TraesCS3A02G426400.1	TraesCS3D02G421200.1	0.564368	0.754533	0.74797	Segmental duplication
TraesCS3A02G439700.1	TraesCS3D02G432500.1	1.02558	0.856345	1.19762	Segmental duplication
TraesCS3A02G095400.1	TraesCS3D02G095600.1	0.345762	0.528783	0.653883	Segmental duplication
TraesCS3A02G260500.1	TraesCS3D02G260700.1	0.856345	NaN	NaN	Segmental duplication
TraesCS3A02G288900.1	TraesCS3D02G288700.1	0.436572	NaN	NaN	Segmental duplication
TraesCS3B02G293600.1	TraesCS3D02G260700.1	0.846233	0.235763	3.58934	Segmental duplication
TraesCS3B02G323600.1	TraesCS3D02G288700.1	0.588967	0.856744	0.687448	Segmental duplication
TraesCS3B02G401200.1	TraesCS3D02G362300.1	0.788735	0.982356	0.802901	Segmental duplication
TraesCS3B02G461900.1	TraesCS3D02G420400.1	0.465785	0.645789	0.721265	Segmental duplication
TraesCS3B02G462000.1	TraesCS3D02G420500.1	0.417994	1.81236	0.230635	Segmental duplication
TraesCS3B02G462500.1	TraesCS3D02G421100.1	0.580174	2.35925	0.245914	Segmental duplication
TraesCS3B02G473700.1	TraesCS3D02G432500.1	0.713163	2.74039	0.260241	Segmental duplication
TraesCS3B02G111000.1	TraesCS3D02G095600.1	0.306194	1.82218	0.168037	Segmental duplication
TraesCS3B02G461900.1	TraesCS3D02G421000.2	0.146079	0.734872	0.198781	Segmental duplication
TraesCS3B02G462400.1	TraesCS3D02G421200.1	0.383343	0.523658	0.732048	Segmental duplication
TraesCS4A02G338900.1	TraesCS5B02G548200.1	0.346547	0.736568	0.470489	Segmental duplication
TraesCS4A02G338900.1	TraesCS5D02G535300.1	0.534657	NaN	NaN	Segmental duplication
TraesCS4A02G441400.1	TraesCS7A02G054700.1	0.634525	0.998552	0.635445	Segmental duplication
TraesCS4A02G441400.1	TraesCS7D02G049800.1	0.553558	1.04358	0.530443	Segmental duplication
TraesCS5A02G282300.1	TraesCS5B02G281700.1	0.354757	0.635676	0.558079	Segmental duplication
TraesCS5A02G282300.1	TraesCS5D02G289400.1	0.672569	1.08952	0.617305	Segmental duplication
TraesCS5B02G281700.1	TraesCS5D02G289400.1	0.563513	0.865766	0.650884	Segmental duplication
TraesCS5B02G548200.1	TraesCS5D02G535300.1	0.653426	0.735276	0.88868	Segmental duplication
TraesCS6A02G349700.1	TraesCS6B02G382800.1	0.996039	1.72436	0.577629	Segmental duplication
TraesCS6A02G349700.1	TraesCS6D02G332200.1	0.673658	0.895634	0.752158	Segmental duplication
TraesCS6A02G251200.1	TraesCS6D02G233000.2	0.887465	0.986342	0.899754	Segmental duplication
TraesCS6B02G382800.1	TraesCS6D02G332200.1	0.885632	1.12457	0.787533	Segmental duplication
TraesCS6B02G198800.1	TraesCS6D02G160300.1	0.732457	1.09673	0.667853	Segmental duplication
TraesCS6B02G274100.4	TraesCS6D02G233000.3	0.546573	1.09674	0.49836	Segmental duplication
TraesCS7A02G296500.1	TraesCS7B02G189000.1	0.785341	0.996745	0.787906	Segmental duplication
TraesCS7A02G271500.1	TraesCS7B02G170500.4	0.763545	NaN	NaN	Segmental duplication
TraesCS7A02G054700.1	TraesCS7D02G049800.1	0.864337	1.13548	0.76121	Segmental duplication
TraesCS7A02G271500.1	TraesCS7D02G271800.1	1.0271	1.86354	0.551154	Segmental duplication
TraesCS7A02G296500.1	TraesCS7D02G293200.1	0.785462	0.998876	0.786346	Segmental duplication
TraesCS7B02G154000.1	TraesCS7D02G257900.1	0.673524	0.983452	0.684857	Segmental duplication
TraesCS7B02G170500.5	TraesCS7D02G271800.1	0.562366	0.873259	0.643985	Segmental duplication

## Sheet: T. aestivum and A.thaliana
Table S2: One-to-one orthologous relationships between T.aestivum and A.thaliana
TaRING zinc finger Gene ID	ATRING zinc fingerGene ID	Ka	Ks	Ka/Ks	EffectiveLen	AverageS-sites	AverageN-sites	Selection pressure	Mya
TraesCS3D02G420400	AT5G48655	0.689782	0.89342	0.772069	600	148.25	451.75	Purifying selection	68.7246

## Sheet: T. aestivum and A. tauschii
Table S2: One-to-one orthologous relationships between T.aestivum and A. tauschii
TaRING zinc finger Gene ID	AETRING zinc fingerrGene ID	Ka	Ks	Ka/Ks	EffectiveLen	AverageS-sites	AverageN-sites	Selection pressure	Mya
TraesCS1A02G198000	AET1Gv20510700	0.012079	0.044806	0.269584	981	229.917	751.083	Purifying selection	3.44662
TraesCS1A02G263800	AET1Gv20640100	0.09056	0.13767	0.657805	1170	301.376	870.565	Purifying selection	10.59
TraesCS1A02G296100	AET1Gv20703900	0.02054	0.10656	0.192755	2805	580.605	190.544	Purifying selection	8.19692
TraesCS1A02G112600	AET1Gv20280200	0.00569	0.056014	0.101582	696	166.75	529.25	Purifying selection	4.30877
TraesCS1A02G137400	AET1Gv20334200	0.011915	0.032695	0.364429	1359	343.833	1015.17	Purifying selection	2.515
TraesCS1B02G212700	AET1Gv20510700	0.020199	0.030887	0.653964	984	231.333	752.667	Purifying selection	2.37592
TraesCS1B02G274400	AET1Gv20640100	0.100407	0.622495	0.161298	1215	303.417	911.583	Purifying selection	47.8842
TraesCS1B02G132800	AET1Gv20280200	0.005686	0.062634	0.0907814	696	166.417	529.583	Purifying selection	4.818
TraesCS1B02G118800	AET1Gv20244200	0.09567	0.59544	0.160671	1125	297.134	895.673	Purifying selection	45.8031
TraesCS1D02G133300	AET1Gv20334200	0.001975	0.00341	0.579179	1359	345	1014	Purifying selection	0.262308
TraesCS1D02G201500	AET1Gv20510700	0	0.00432	0	984	232.167	751.833	Purifying selection	0.332308
TraesCS1D02G263900	AET1Gv20640100	0.016056	0.10676	0.150393	2495	580.606	1800.44	Purifying selection	8.21231
TraesCS1D02G010300	AET1Gv20029700	0.15856	0.35964	0.440885	2954	670.604	2275.56	Purifying selection	27.6646
TraesCS1D02G099500	AET1Gv20244200	0.15054	0.33565	0.448503	3045	680	2260.54	Purifying selection	25.8192
TraesCS1D02G296100	AET1Gv20703900	0.088898	0.121191	0.733536	1155	291.167	863.833	Purifying selection	9.32238
TraesCS1D02G114200	AET1Gv20280200	0	0.4321	0	696	166.667	529.333	Purifying selection	33.2385
TraesCS2A02G145200	AET2Gv20295700	0.020212	0.07896	0.255978	2379	573.75	1805.25	Purifying selection	6.07385
TraesCS2A02G479900	AET2Gv21057200	0.004056	0.040564	0.0999901	690	160.605	530.546	Purifying selection	3.12031
TraesCS2A02G545900	AET2Gv21194300	0.035627	0.074557	0.477849	1998	455.583	1542.42	Purifying selection	5.73515
TraesCS2B02G144500	AET2Gv20247600	0.088898	0.121191	0.733536	1155	291.167	863.833	Purifying selection	9.32238
TraesCS2B02G170200	AET2Gv20295700	0.015397	0.091512	0.168251	2379	574.583	1804.42	Purifying selection	7.03938
TraesCS2B02G504600	AET2Gv21057200	0.09757	0.6175	0.158008	1197	299.575	901.595	Purifying selection	47.5
TraesCS2B02G576800	AET2Gv21194300	0.053283	0.134342	0.396622	1995	452.583	1542.42	Purifying selection	10.334
TraesCS2B02G250800	AET2Gv20486500	0.003352	0.058028	0.0577652	777	179.083	597.917	Purifying selection	4.46369
TraesCS2D02G125100	AET2Gv20247600	0.035635	0.040191	0.886641	1170	296	874	Purifying selection	3.09162
TraesCS2D02G148900	AET2Gv20295700	0.001109	0.00175	0.633714	2379	574.333	1804.67	Purifying selection	0.134615
TraesCS2D02G479100	AET2Gv21057200	0.00605	0.10654	0.0567862	901	217.564	685.674	Purifying selection	8.19538
TraesCS2D02G547300	AET2Gv21195100	0.003102	0.004837	0.641307	1707	414.833	1292.17	Purifying selection	0.372077
TraesCS2D02G232900	AET2Gv20486500	0	0.0531	0	777	178.833	598.167	Purifying selection	4.08462
TraesCS3A02G350000	AET3Gv20788000	0.08057	0.2065	0.390169	890	190.67	705.534	Purifying selection	15.8846
TraesCS3A02G369300	AET3Gv20827300	0.017845	0.02901	0.615133	1599	351.417	1247.58	Purifying selection	2.23154
TraesCS3A02G377100	AET3Gv20841900	0.07745	0.17464	0.443484	890	190.805	700.454	Purifying selection	13.4338
TraesCS3A02G439700	AET3Gv20976200	0.003787	0.039076	0.0969137	687	157.583	529.417	Purifying selection	3.00585
TraesCS3A02G288900	AET3Gv20682500	0.076531	0.1605	0.476829	885	189.75	695.25	Purifying selection	12.3462
TraesCS3A02G095400	AET3Gv20205600	0.001471	0.119856	0.0122731	897	216.667	680.333	Purifying selection	9.21969
TraesCS3A02G140000	AET3Gv20316300	0.0059	0.09341	0.0631624	897	216.333	680.667	Purifying selection	7.18538
TraesCS3B02G111000	AET3Gv20205600	0.062709	0.161068	0.389332	882	188	694	Purifying selection	12.3898
TraesCS3B02G323600	AET3Gv20682500	0.50651	0.906554	0.55872	899	191.37	710.357	Purifying selection	69.7349
TraesCS3B02G382600	AET3Gv20788000	0.377332	0.89766	0.420351	750	183.417	566.583	Purifying selection	69.0508
TraesCS3B02G401200	AET3Gv20827300	0.018655	0.026115	0.71434	1599	350.667	1248.33	Purifying selection	2.00885
TraesCS3B02G409700	AET3Gv20841900	0.09644	0.79545	0.12124	675	154.25	520.75	Purifying selection	61.1885
TraesCS3B02G473700	AET3Gv20976200	0.003787	0.080299	0.0471612	687	157.583	529.417	Purifying selection	6.17685
TraesCS3D02G288700	AET3Gv20682500	0.048634	0.064218	0.757327	897	190.917	706.083	Purifying selection	4.93985
TraesCS3D02G344000	AET3Gv20788000	0.014055	0.071245	0.197277	760	180	580	Purifying selection	5.48038
TraesCS3D02G362300	AET3Gv20827300	0.23455	0.534112	0.43914	1599	349.5	1249.5	Purifying selection	41.0855
TraesCS3D02G370200	AET3Gv20841900	0.013454	0.01345	1.0003	1453	356	1106	Purifying selection	1.03462
TraesCS3D02G432500	AET3Gv20976200	0.45676	0.55345	0.825296	687	157.667	529.333	Purifying selection	42.5731
TraesCS3D02G095600	AET3Gv20205600	0.001471	0.00234	0.628632	897	216.667	680.333	Purifying selection	0.18
TraesCS4A02G290600	AET4Gv20035700	0.030543	0.10567	0.289041	997	230.785	810.567	Purifying selection	8.12846
TraesCS4A02G174400	AET4Gv20301000	0.01675	0.0854	0.196136	760	180.568	580.565	Purifying selection	6.56923
TraesCS4B02G361300	AET4Gv20831400	0.02065	0.04965	0.415911	1400	312.675	1805.56	Purifying selection	3.81923
TraesCS4B02G023600	AET4Gv20035700	0.19057	0.5476	0.348009	838	193.965	650.807	Purifying selection	42.1231
TraesCS4D02G021200	AET4Gv20035700	0.30655	1.2065	0.254082	699	155.355	540.573	Purifying selection	92.8077
TraesCS4D02G141200	AET4Gv20301000	0.23416	0.45421	0.515532	660	148.667	511.333	Purifying selection	34.9392
TraesCS4D02G148400	AET4Gv20323200	0.024999	0.073145	0.341773	921	229.583	691.417	Purifying selection	5.62654
TraesCS4A02G338900	AET5Gv21188400	0.012625	0.068035	0.185566	633	153.75	479.25	Purifying selection	5.23346
TraesCS5A02G282300	AET5Gv20657300	0.03056	0.09296	0.328744	1038	230.54	801.178	Purifying selection	7.15077
TraesCS5A02G232200	AET5Gv20551600	0.014067	0.06954	0.202286	760	180	580	Purifying selection	5.34923
TraesCS5B02G281700	AET5Gv20657300	0.06852	0.152632	0.448923	801	200.333	600.667	Purifying selection	11.7409
TraesCS5B02G197200	AET5Gv20486500	0.059443	0.14065	0.422631	2100	450.704	1600.43	Purifying selection	10.8192
TraesCS5B02G090000	AET5Gv20229100	0.146625	0.348399	0.420854	2919	668.333	2250.67	Purifying selection	26.7999
TraesCS5B02G548200	AET5Gv21188400	0.032902	0.067741	0.485703	915	231.583	683.417	Purifying selection	5.21085
TraesCS5D02G235800	AET5Gv20551600	0.01687	0.060565	0.278544	760	180.565	580.357	Purifying selection	4.65885
TraesCS5D02G096000	AET5Gv20229100	0.029118	0.091676	0.317619	1041	229.833	811.167	Purifying selection	7.052
TraesCS5D02G535300	AET5Gv21188400	0	0.45612	0	939	235	704	Purifying selection	35.0862
TraesCS6A02G239000	AET6Gv20623900	0.030455	0.055045	0.553275	501	100.354	398.567	Purifying selection	4.23423
TraesCS6A02G251200	AET6Gv20650800	0.013234	0.018073	0.732253	1410	317.333	1092.67	Purifying selection	1.39023
TraesCS6A02G349700	AET6Gv20863800	0.015719	0.058595	0.268265	756	177.417	578.583	Purifying selection	4.50731
TraesCS6B02G198800	AET6Gv20432200	0.029118	0.091676	0.317619	1041	229.833	811.167	Purifying selection	7.052
TraesCS6B02G382800	AET6Gv20863800	0.013946	0.071059	0.196259	756	177	579	Purifying selection	5.46608
TraesCS6B02G274100	AET6Gv20650800	0.019109	0.052089	0.366853	1389	311.333	1077.67	Purifying selection	4.00685
TraesCS6B02G220900	AET6Gv20505600	0.029266	0.049288	0.593775	495	94.3333	400.667	Purifying selection	3.79138
TraesCS6D02G182400	AET6Gv20505600	0.024093	0.038052	0.63316	497	105	398	Purifying selection	2.92708
TraesCS6D02G332200	AET6Gv20863800	0.32144	0.47212	0.680844	756	176.333	579.667	Purifying selection	36.3169
TraesCS6D02G221300	AET6Gv20623900	0.02257	0.04056	0.55646	505	103	405.655	Purifying selection	3.12
TraesCS6D02G233000	AET6Gv20650800	0.007767	0.011903	0.652525	1389	310.5	1078.5	Purifying selection	0.915615
TraesCS4A02G441400	AET7Gv20117300	0.60555	0.89454	0.67694	976	220.174	720	Purifying selection	68.8108
TraesCS7A02G054700	AET7Gv20117300	0.141106	0.520526	0.271083	837	187.833	649.167	Purifying selection	40.0405
TraesCS7A02G296500	AET7Gv20742300	0.008347	0.022125	0.377266	1368	344	1024	Purifying selection	1.70192
TraesCS7A02G256500	AET7Gv20631700	0.09853	0.113963	0.864579	156	37.8333	118.167	Purifying selection	8.76638
TraesCS7A02G271500	AET7Gv20664400	0.013692	0.048491	0.282362	855	191.667	663.333	Purifying selection	3.73008
TraesCS7B02G154000	AET7Gv20631700	0.008487	0.055325	0.153403	156	37.5	118.5	Purifying selection	4.25577
TraesCS7B02G170500	AET7Gv20664400	0.04725	0.081309	0.581116	852	191.417	660.583	Purifying selection	6.25454
TraesCS7B02G189000	AET7Gv20742300	0.0122	0.057878	0.210788	1383	350.083	1032.92	Purifying selection	4.45215
TraesCS7D02G049800	AET7Gv20117300	0.04856	0.079565	0.610319	856	189.768	659.595	Purifying selection	6.12038
TraesCS7D02G257900	AET7Gv20631700	0.43187	0.54442	0.793266	156	38	118	Purifying selection	41.8785
TraesCS7D02G271800	AET7Gv20664400	0	0.005168	0	864	194.167	669.833	Purifying selection	0.397538
TraesCS7D02G293200	AET7Gv20742300	0.00105	0.00135	0.777778	1383	349.667	1033.33	Purifying selection	0.103846
TraesCS7D02G415800	AET7Gv21024800	0.03115	0.044102	0.706317	1137	268.5	868.5	Purifying selection	3.39246

## Sheet: T. aestivum and B. distachyon
Table S2:One-to-one orthologous relationships between T.aestivum and B. distachyon
TaCRING zinc finger Gene ID	BdRING zinc fingerGene ID	Ka	Ks	Ka/Ks	EffectiveLen	AverageS-sites	AverageN-sites	Selection pressure	Mya
TraesCS2A02G145200	KQK14965	0.114246	0.349613	0.326778	2469	595.833	1873.17	Purifying selection	26.8933
TraesCS2B02G170200	KQK14965	0.112252	0.387974	0.289329	2469	597	1872	Purifying selection	29.8442
TraesCS2D02G232900	KQK16111	0.023936	0.287119	0.0833661	1695	400.333	1294.67	Purifying selection	22.0861
TraesCS2D02G148900	KQK14965	0.117528	0.340527	0.345136	2469	596.75	1872.25	Purifying selection	26.1944
TraesCS4A02G290600	PNT74325	0.03632	0.41255	0.0880378	997	283.523	774.243	Purifying selection	31.7346
TraesCS4B02G023600	PNT74325	0.58045	0.89543	0.648236	924	215.443	720.462	Purifying selection	68.8792
TraesCS4D02G021200	PNT74325	0.33133	0.895534	0.36998	786	190.433	573.234	Purifying selection	68.8872
TraesCS7A02G054700	KQK19635	0.183338	0.523734	0.350059	711	151	560	Purifying selection	40.2872
TraesCS7D02G049800	KQK19635	0.190727	0.551386	0.345905	741	158.583	582.417	Purifying selection	42.4143
TraesCS1A02G296100	KQK05811	0.035436	0.40234	0.0880748	1014	259.234	760.232	Purifying selection	30.9492
TraesCS1A02G263800	KQK06179	0.095802	0.324199	0.295504	2460	616.083	1843.92	Purifying selection	24.9384
TraesCS1A02G112600	KQK07305	0.059466	0.313884	0.189452	1203	302.167	900.833	Purifying selection	24.1449
TraesCS1B02G284000	PNT71175	0.08043	0.42053	0.191259	1199	305.056	910.894	Purifying selection	32.3485
TraesCS1B02G274400	KQK06179	0.096384	0.312765	0.308167	2451	612.917	1838.08	Purifying selection	24.0588
TraesCS1B02G132800	KQK07305	0.060797	0.310354	0.195896	1200	301	899	Purifying selection	23.8734
TraesCS1D02G114200	KQK07305	0.064282	0.308977	0.208048	1203	302.083	900.917	Purifying selection	23.7675
TraesCS1D02G263900	KQK06179	0.096381	0.291023	0.33118	2460	613.583	1846.42	Purifying selection	22.3864
TraesCS1D02G296100	KQK05811	0.09536	0.615343	0.15497	1119	365.443	904.893	Purifying selection	47.3341
TraesCS3A02G350000	KQK10411	0.37843	0.84673	0.446931	7449	179.334	568.432	Purifying selection	65.1331
TraesCS3A02G377100	KQK10758	0.100433	0.70465	0.142529	676	160.343	524.343	Purifying selection	54.2038
TraesCS3A02G260500	KQK09281	0.034349	0.385362	0.0891344	1020	260.5	759.5	Purifying selection	29.6432
TraesCS3A02G095400	KQK02870	0.076691	0.417669	0.183617	1218	308.083	909.917	Purifying selection	32.1284
TraesCS3A02G439700	KQK11304	0.054801	0.4251	0.128913	687	157.167	529.833	Purifying selection	32.7
TraesCS3A02G288900	KQK09501	0.124082	0.535408	0.231752	882	186.833	695.167	Purifying selection	41.1852
TraesCS3A02G425600	KQK11225	0.176276	0.378389	0.465859	756	187.333	568.667	Purifying selection	29.1068
TraesCS3B02G293600	KQK09281	0.03382	0.374863	0.0902196	1017	261	756	Purifying selection	28.8356
TraesCS3B02G382600	KQK10411	0.079543	0.85434	0.0931046	412	90.5643	331.545	Purifying selection	65.7185
TraesCS3B02G394000	PNT73178	0.12125	0.573453	0.211438	1135	307.246	920.635	Purifying selection	44.1118
TraesCS3B02G323600	KQK09501	0.108601	0.58132	0.186818	879	185	694	Purifying selection	44.7169
TraesCS3B02G461900	KQK11225	0.168172	0.359267	0.468098	756	186.25	569.75	Purifying selection	27.6359
TraesCS3B02G473700	KQK11304	0.056834	0.371022	0.153182	687	157.167	529.833	Purifying selection	28.5402
TraesCS3B02G111000	KQK02870	0.090586	0.362033	0.250215	1233	311.083	921.917	Purifying selection	27.8487
TraesCS3D02G344000	KQK10411	0.10465	0.563464	0.185726	1012	249.564	745.432	Purifying selection	43.3434
TraesCS3D02G095600	KQK02870	0.070629	0.332104	0.212671	1218	308.083	909.917	Purifying selection	25.5465
TraesCS3D02G420400	KQK11225	0.174216	0.373336	0.466647	759	187.583	571.417	Purifying selection	28.7182
TraesCS3D02G432500	KQK11304	0.056844	0.402716	0.141152	687	157.25	529.75	Purifying selection	30.9782
TraesCS3D02G288700	KQK09501	0.09548	0.626694	0.152355	879	185.583	693.417	Purifying selection	48.2072
TraesCS6A02G239000	KQK00534	0.099754	0.63543	0.156987	1112	299.344	909.494	Purifying selection	48.8792
TraesCS6A02G349700	KQK01086	0.221773	0.346696	0.639676	570	135.083	434.917	Purifying selection	26.6689
TraesCS6B02G198800	KQJ93775	0.706356	1.18165	0.59777	720	164.333	555.667	Purifying selection	90.8963
TraesCS6B02G382800	KQK01086	0.217311	0.401143	0.54173	570	134.917	435.083	Purifying selection	30.8572
TraesCS6D02G221300	KQK00534	0.105643	0.13244	0.797667	1160	301.545	870.904	Purifying selection	10.1877
TraesCS7A02G256500	KQJ99082	0.281065	0.657866	0.427237	558	138.5	419.5	Purifying selection	50.6051
TraesCS7A02G271500	KQJ99294	0.122904	0.498385	0.246605	843	193.167	649.833	Purifying selection	38.3373
TraesCS7A02G296500	KQJ95281	0.139682	0.378469	0.369071	1290	327.5	962.5	Purifying selection	29.113
TraesCS7B02G154000	KQJ99082	0.236181	0.675789	0.349489	552	136.583	415.417	Purifying selection	51.9838
TraesCS7B02G170500	KQJ99294	0.170759	0.614428	0.277915	840	193.917	646.083	Purifying selection	47.2637
TraesCS7D02G257900	KQJ99082	0.258736	0.699087	0.370106	555	138	417	Purifying selection	53.7759
TraesCS7D02G271800	KQJ99294	0.125664	0.502814	0.249921	843	193.333	649.667	Purifying selection	38.678
TraesCS7D02G293200	KQJ95281	0.139214	0.401357	0.346858	1305	333	972	Purifying selection	30.8736
TraesCS4A02G174600	KQJ87102	0.448324	0.570379	0.786011	432	116.417	315.583	Purifying selection	43.8753
TraesCS4B02G143100	KQJ87102	0.084342	0.90543	0.0931513	434	90.3432	353.753	Purifying selection	69.6485
TraesCS5A02G232200	KQJ90453	0.13562	0.90432	0.149969	904	190.804	712.35	Purifying selection	69.5631
TraesCS5A02G010000	KQJ85634	0.40342	0.89542	0.450537	749	184.784	570.346	Purifying selection	68.8785
TraesCS5A02G147800	PNT65560	0.0975	0.79454	0.122713	678	155.232	519.345	Purifying selection	61.1185
TraesCS5A02G147800	KQJ92570	0.0964	0.63656	0.151439	1187	314.864	929.095	Purifying selection	48.9662
TraesCS5B02G007600	KQJ85634	0.38345	0.90543	0.4235	749	184.633	570.253	Purifying selection	69.6485
TraesCS5B02G197200	KQJ90087	0.099954	0.79984	0.124967	678	160.25	519.253	Purifying selection	61.5262
TraesCS5D02G014800	KQJ85634	0.103533	0.629121	0.164568	1239	313.5	925.5	Purifying selection	48.3939
TraesCS5D02G289400	KQJ90896	0.148115	0.461136	0.321196	585	139.833	445.167	Purifying selection	35.472
TraesCS2A02G372600	KQJ83735	0.06056	0.13566	0.44641	2075	449.675	1554.46	Purifying selection	10.4354
TraesCS2A02G479900	KQJ84776	0.146625	0.348399	0.420854	2919	668.333	2250.67	Purifying selection	26.7999
TraesCS2B02G389600	KQJ83735	0.09065	0.11457	0.791219	1202	301.376	874.805	Purifying selection	8.81308
TraesCS2B02G504600	KQJ84776	0.015397	0.091512	0.168251	2379	574.583	1804.42	Purifying selection	7.03938
TraesCS2D02G368800	KQJ83735	0.144424	0.343276	0.420723	2901	665.583	2235.42	Purifying selection	26.4058
TraesCS2D02G479100	KQJ84776	0.141414	0.324401	0.435923	2928	674	2254	Purifying selection	24.9539

## Sheet: T. aestivum and H. vulgare
Table S2:One-to-one orthologous relationships between T.aestivum and H. vulgare
TaRING zinc fingerGene ID	HoRING zinc fingerGene ID	Ka	Ks	Ka/Ks	EffectiveLen	AverageS-sites	AverageN-sites	Selection pressure	Mya
TraesCS3A02G377100	HORVU3Hr1G083420	0.334532	0.732422	0.456748	576	136.654	465.231	Purifying selection	56.3402
TraesCS3A02G350000	HORVU3Hr1G087840	0.154322	0.431452	0.357681	798	189.754	654.345	Purifying selection	33.1886
TraesCS3B02G382600	HORVU3Hr1G087840	0.260214	0.586453	0.443708	1232	321.542	899.142	Purifying selection	45.1118
TraesCS3B02G409700	HORVU3Hr1G083420	0.107543	0.73311	0.146694	712	143.321	498.232	Purifying selection	56.3931
TraesCS3D02G370200	HORVU3Hr1G083420	0.105433	0.56377	0.187014	986	278.272	856.12	Purifying selection	43.3669
TraesCS3D02G344000	HORVU3Hr1G087840	0.125464	0.652357	0.192324	1187	352.104	899.316	Purifying selection	50.1813
TraesCS5A02G010000	HORVU5Hr1G001400	0.142356	0.974532	0.146076	900	212.343	723.43	Purifying selection	74.964
TraesCS5B02G007600	HORVU5Hr1G001400	0.326278	0.794523	0.410659	745	178.543	562.36	Purifying selection	61.1172
TraesCS5D02G014800	HORVU5Hr1G001400	0.102355	0.344652	0.296981	2146	673.743	1577.75	Purifying selection	26.5117
TraesCS6B02G198800	HORVU6Hr1G034800	0.10985	0.208584	0.526646	1020	222.417	797.583	Purifying selection	16.0449
TraesCS7A02G271500	HORVU7Hr1G057310	0.153543	0.75532	0.203282	897	189.322	732.676	Purifying selection	58.1015
TraesCS7B02G170500	HORVU7Hr1G057310	0.11645	0.54489	0.213713	1199	311.604	942.321	Purifying selection	41.9146
TraesCS7D02G271800	HORVU7Hr1G057310	0.073442	0.54264	0.135342	1012	256.653	865.323	Purifying selection	41.7415

## Sheet: T. aestivum and rice
Table S2:One-to-one orthologous relationships between T.aestivum and rice
TaRING zinc finger Gene ID	OsRING zinc fingerGene ID	Ka	Ks	Ka/Ks	EffectiveLen	AverageS-sites	AverageN-sites	Selection pressure	Mya
TraesCS1A02G112600	Os01t0168400-01	0.17219	0.670977	0.256626	1206	302	904	Purifying selection	51.6136
TraesCS1A02G263800	Os05t0422300-01	0.205822	0.502014	0.409993	2151	542.167	1608.83	Purifying selection	38.6165
TraesCS1A02G296100	Os05t0470700-01	0.105365	0.81023	0.130043	703	165.432	541.234	Purifying selection	62.3254
TraesCS1B02G132800	Os01t0168400-01	0.181504	0.682567	0.265914	1215	303.667	911.333	Purifying selection	52.5052
TraesCS1B02G274400	Os05t0422300-01	0.209548	0.534296	0.392195	2151	540.583	1610.42	Purifying selection	41.0997
TraesCS1B02G284000	Os05t0439000-01	0.086645	0.62351	0.138963	988	235.254	764.123	Purifying selection	47.9623
TraesCS1D02G114200	Os01t0168400-01	0.174567	0.723113	0.24141	1206	302.25	903.75	Purifying selection	55.6241
TraesCS1D02G263900	Os05t0422300-01	0.201974	0.506099	0.39908	2151	540	1611	Purifying selection	38.9307
TraesCS1D02G296100	Os05t0470700-01	0.14545	0.744332	0.19541	1189	299.124	923.87	Purifying selection	57.2563
TraesCS2A02G372600	Os04t0530500-01	0.134279	0.876684	0.153167	891	191.5	699.5	Purifying selection	67.4372
TraesCS2A02G479900	Os04t0629300-02	0.247425	0.602791	0.410466	2865	659.417	2205.58	Purifying selection	46.3685
TraesCS2A02G145200	Os07t0642400-00	0.165542	0.544666	0.303933	2358	572.917	1785.08	Purifying selection	41.8974
TraesCS2B02G504600	Os04t0629300-02	0.252286	0.574732	0.438963	2874	663.833	2210.17	Purifying selection	44.2102
TraesCS2B02G389600	Os04t0530500-01	0.32164	0.80843	0.397858	765	178.12	654.12	Purifying selection	62.1869
TraesCS2B02G170200	Os07t0642400-00	0.170691	0.552962	0.308685	2370	575.167	1794.83	Purifying selection	42.5355
TraesCS2D02G368800	Os04t0530500-01	0.31355	0.7943	0.39475	765	178.12	654.12	Purifying selection	61.1
TraesCS2D02G479100	Os04t0629300-02	0.249661	0.592602	0.421296	2874	662.333	2211.67	Purifying selection	45.5848
TraesCS2D02G148900	Os07t0642400-00	0.17722	0.49952	0.354781	2370	574.917	1795.08	Purifying selection	38.4246
TraesCS3A02G350000	Os01t0830200-01	0.43234	0.743656	0.581371	739	186.534	564.833	Purifying selection	57.2043
TraesCS3A02G377100	Os01t0866000-01	0.094092	0.671704	0.14008	687	155.5	542.522	Purifying selection	51.6695
TraesCS3A02G439700	Os01t0926200-01	0.08543	0.86543	0.0987139	698	166.25	644.544	Purifying selection	66.5715
TraesCS3A02G095400	Os01t0168400-01	0.096534	0.75434	0.127971	1154	321.142	925.753	Purifying selection	58.0262
TraesCS3A02G260500	Os05t0550000-00	0.25777	0.75434	0.341716	999	246.543	800.533	Purifying selection	58.0262
TraesCS3B02G382600	Os01t0830200-01	0.12434	0.64354	0.193213	1113	342.012	906.212	Purifying selection	49.5031
TraesCS3B02G394000	Os01t0844700-00	0.14323	0.86434	0.16571	9074	198.43	700.344	Purifying selection	66.4877
TraesCS3B02G409700	Os01t0866000-01	0.34343	0.757643	0.453287	743	186.673	542.324	Purifying selection	58.2802
TraesCS3B02G473700	Os01t0926200-01	0.071141	0.695849	0.102236	687	156.583	530.417	Purifying selection	53.5268
TraesCS3B02G111000	Os01t0168400-01	0.103346	0.597107	0.173078	1233	307.667	925.333	Purifying selection	45.9313
TraesCS3D02G344000	Os01t0830200-01	0.34353	0.754343	0.455403	754	180.162	553.822	Purifying selection	58.0264
TraesCS3D02G370200	Os01t0866000-01	0.10056	0.700644	0.143525	690	167.542	543.123	Purifying selection	53.8957
TraesCS3D02G432500	Os01t0926200-01	0.071153	0.780559	0.0911565	687	156.667	530.333	Purifying selection	60.043
TraesCS3D02G095600	Os01t0168400-01	0.095311	0.615512	0.154848	1221	304.833	916.167	Purifying selection	47.3471
TraesCS4A02G290600	Os12t0636000-01	0.134422	0.85543	0.15714	899	189.236	712.235	Purifying selection	65.8023
TraesCS4A02G290600	Os03t0678400-01	0.10765	0.345233	0.311818	1122	321.356	943.432	Purifying selection	26.5564
TraesCS4A02G441400	Os06t0125800-01	0.2543	1.08002	0.235459	712	168.234	565.435	Purifying selection	83.0785
TraesCS4B02G023600	Os12t0636000-01	0.145654	0.8954	0.162669	901	0.6667	711.333	Purifying selection	68.8769
TraesCS4B02G023600	Os03t0678400-01	0.309714	0.790636	0.391728	744	146.743	560.231	Purifying selection	60.8182
TraesCS4D02G021200	Os03t0678400-01	0.10563	0.65412	0.161484	665	165.545	540.434	Purifying selection	50.3169
TraesCS5A02G010000	Os12t0636000-01	0.11533	0.5345	0.215772	1242	321.125	953.633	Purifying selection	41.1154
TraesCS5B02G007600	Os12t0636000-01	0.30123	1.30345	0.231102	701	154.604	554.124	Purifying selection	100.266
TraesCS5B02G197200	Os09t0376700-01	0.60343	0.913445	0.660609	963	214.153	732.905	Purifying selection	70.265
TraesCS5D02G014800	Os12t0636000-01	0.141106	0.520526	0.271083	837	187.833	649.167	Purifying selection	40.0405
TraesCS5D02G289400	Os09t0504700-02	0.160543	0.54672	0.293648	574	140.143	441.545	Purifying selection	42.0554
TraesCS6A02G239000	Os02t0645000-01	0.20043	0.62357	0.321423	613	153.175	485.532	Purifying selection	47.9669
TraesCS6A02G251200	Os04t0550400-01	0.215394	0.92976	0.231666	2079	453.5	1625.5	Purifying selection	71.52
TraesCS6B02G198800	Os02t0191500-01	0.559616	0.914452	0.611969	972	221.417	750.583	Purifying selection	70.3425
TraesCS6B02G274100	Os04t0550400-01	0.216329	0.967572	0.223579	2607	573.833	2033.17	Purifying selection	74.4286
TraesCS6D02G221300	Os02t0645000-01	0.43545	0.80543	0.540643	603	160.432	443.167	Purifying selection	61.9562
TraesCS7A02G256500	Os08t0526350-00	0.400108	0.786915	0.508451	588	144.833	489.184	Purifying selection	60.5319
TraesCS7A02G271500	Os08t0548300-01	0.161394	0.401639	0.401838	849	191.333	657.667	Purifying selection	30.8953
TraesCS7A02G296500	Os08t0162400-01	0.259729	0.629725	0.412448	1227	312.917	914.083	Purifying selection	48.4404
TraesCS7B02G154000	Os08t0526350-00	0.369563	0.694709	0.531968	588	145.333	442.667	Purifying selection	53.4392
TraesCS7B02G170500	Os08t0548300-01	0.180611	0.470073	0.384219	846	191.833	654.167	Purifying selection	36.1595
TraesCS7D02G049800	Os06t0125800-01	0.264071	0.87657	0.301255	714	159.917	554.083	Purifying selection	67.4285
TraesCS7D02G257900	Os08t0526350-00	0.381267	0.673301	0.566265	588	146.083	441.917	Purifying selection	51.7924
TraesCS7D02G271800	Os08t0548300-01	0.159342	0.398344	0.400011	840	189.833	650.167	Purifying selection	30.6418
TraesCS7D02G293200	Os08t0162400-01	0.265089	0.674741	0.392875	1242	318.75	923.25	Purifying selection	51.9032

## Sheet: T. aestivum and S.italica
Table S2:One-to-one orthologous relationships between T.aestivum and S.italica
TaRING zinc finger Gene ID	SiRING zinc fingerGene ID	Ka	Ks	Ka/Ks	EffectiveLen	AverageS-sites	AverageN-sites	Selection pressure	Mya
TraesCS1A02G263800	KQL15420	0.156747	0.598873	0.261737	2415	602.833	1812.17	Purifying selection	46.0672
TraesCS1A02G296100	KQL15080	0.11344	0.35353	0.320878	2432	600.745	1342.2	Purifying selection	27.1946
TraesCS1A02G198000	KQK89715	0.336364	1.03683	0.324416	1062	251.583	810.417	Purifying selection	79.756
TraesCS1B02G274400	KQL15420	0.156831	0.602873	0.260139	2406	599.417	1806.58	Purifying selection	46.3748
TraesCS1B02G284000	KQL15299	0.24455	0.48653	0.502641	2525	665.853	1554.31	Purifying selection	37.4254
TraesCS1B02G304900	KQL15080	0.11344	0.35353	0.320878	2432	600.745	1342.2	Purifying selection	27.1946
TraesCS1B02G212700	KQK89715	0.337135	1.00085	0.336848	1059	250.667	808.333	Purifying selection	76.9886
TraesCS1D02G263900	KQL15420	0.161144	0.574347	0.280569	2415	600.167	1814.83	Purifying selection	44.1805
TraesCS1D02G296100	KQL15080	0.040423	0.49535	0.0816049	1757	405.334	1254.58	Purifying selection	38.1038
TraesCS1D02G201500	KQK89715	0.341004	1.07334	0.317704	1056	251.583	804.417	Purifying selection	82.5645
TraesCS2A02G145200	KQL26909	0.159369	0.56521	0.281964	2463	589.417	1873.58	Purifying selection	43.4777
TraesCS2A02G372600	KQK98217	0.11563	0.64353	0.179681	1113	311.244	912.864	Purifying selection	49.5023
TraesCS2B02G170200	KQL26909	0.163311	0.571847	0.285585	2463	590.25	1872.75	Purifying selection	43.9882
TraesCS2B02G389600	KQK98217	0.019457	0.080544	0.24157	2312	586.812	1900.23	Purifying selection	6.19569
TraesCS2D02G232900	KQL25903	0.036951	0.513626	0.0719415	1689	399.333	1289.67	Purifying selection	39.5097
TraesCS2D02G148900	KQL26909	0.164948	0.534984	0.308323	2463	590	1873	Purifying selection	41.1526
TraesCS2D02G368800	KQK98217	0.040441	0.083455	0.484585	2013	478.604	1356.21	Purifying selection	6.41962
TraesCS3A02G377100	KQL15299	0.10565	0.135463	0.779918	1295	300.144	832.794	Purifying selection	10.4202
TraesCS3A02G377100	KQL07868	0.016456	0.10443	0.157579	2401	580.604	1799.12	Purifying selection	8.03308
TraesCS3A02G439700	KQL08422	0.094092	0.7375	0.127582	687	155.5	531.5	Purifying selection	56.7308
TraesCS3A02G260500	KQL06525	0.076659	0.565841	0.135478	1014	259.25	754.75	Purifying selection	43.5262
TraesCS3A02G095400	KQL04567	0.112653	0.618228	0.182219	1245	312.083	932.917	Purifying selection	47.556
TraesCS3A02G288900	KQL06744	0.134279	0.876684	0.153167	891	191.5	699.5	Purifying selection	67.4372
TraesCS3A02G425600	KQL08330	0.321215	0.798798	0.402123	744	180.75	563.25	Purifying selection	61.446
TraesCS3B02G409700	KQL15299	0.32012	0.745232	0.429558	763	180.132	524.353	Purifying selection	57.3255
TraesCS3B02G461900	KQL08330	0.311997	0.733377	0.425425	737	179.167	564.833	Purifying selection	56.4136
TraesCS3B02G473700	KQL08422	0.094092	0.671704	0.14008	687	155.5	531.5	Purifying selection	51.6695
TraesCS3B02G394000	KQL07689	0.06045	0.14257	0.424002	2001	460.234	1524.12	Purifying selection	10.9669
TraesCS3B02G409700	KQL07868	0.003352	0.058028	0.0577652	777	179.083	597.917	Purifying selection	4.46369
TraesCS3B02G323600	KQL06744	0.134286	0.85327	0.157378	903	191.333	711.667	Purifying selection	65.6362
TraesCS3B02G111000	KQL04567	0.104452	0.541154	0.193017	1251	312.583	938.417	Purifying selection	41.6272
TraesCS3B02G293600	KQL06525	0.075774	0.535234	0.141572	1008	258.75	749.25	Purifying selection	41.1718
TraesCS3D02G370200	KQL07868	0.40353	1.15034	0.35079	1056	260.164	805.106	Purifying selection	88.4881
TraesCS3D02G288700	KQL06744	0.131418	0.830509	0.158238	903	191.667	711.333	Purifying selection	63.8853
TraesCS3D02G420400	KQL08330	0.309714	0.790636	0.391728	744	179.75	564.25	Purifying selection	60.8182
TraesCS3D02G432500	KQL08422	0.094108	0.687017	0.136981	687	155.583	531.417	Purifying selection	52.8475
TraesCS3D02G095600	KQL04567	0.103315	0.544666	0.189685	1245	312.5	932.5	Purifying selection	41.8974
TraesCS4A02G441400	KQL09062	0.284032	1.29689	0.21901	696	153.583	542.417	Purifying selection	99.7609
TraesCS4A02G290600	KQK87731	0.14235	0.88673	0.160534	901	189.134	712.322	Purifying selection	68.21
TraesCS4A02G174400	KQK95979	0.3246	0.9045	0.358872	763	189.435	576.432	Purifying selection	69.5769
TraesCS4B02G023600	KQK87731	0.09934	0.79544	0.124887	669	149.433	519.345	Purifying selection	61.1877
TraesCS4B02G143100	KQK95979	0.09865	0.61956	0.159226	1199	309.245	934.154	Purifying selection	47.6585
TraesCS4D02G021200	KQK87731	0.190654	0.53234	0.358143	709	149.655	559.233	Purifying selection	40.9492
TraesCS5A02G282300	KQL25190	0.193249	0.741501	0.260619	522	123.333	398.667	Purifying selection	57.0385
TraesCS5A02G010000	KQL17414	0.58965	0.905454	0.65122	929	214.146	720.643	Purifying selection	69.6503
TraesCS5B02G281700	KQL25190	0.18983	0.838324	0.22644	522	123	399	Purifying selection	64.4865
TraesCS5B02G197200	KQL24321	0.18043	0.53423	0.337738	829	190.895	645.785	Purifying selection	41.0946
TraesCS5B02G007600	KQL17414	0.28345	1.19433	0.23733	702	154.113	539.325	Purifying selection	91.8715
TraesCS5D02G289400	KQL25190	0.19564	0.770155	0.254027	522	123.25	398.75	Purifying selection	59.2427
TraesCS5D02G014800	KQL17414	0.03565	0.40433	0.0881706	1034	274.524	760.134	Purifying selection	31.1023
TraesCS6B02G198800	KQL28348	0.587095	0.903045	0.650128	933	213.167	719.833	Purifying selection	69.465
TraesCS7A02G271500	KQL02857	0.141106	0.520526	0.271083	837	187.833	649.167	Purifying selection	40.0405
TraesCS7B02G170500	KQL02857	0.175267	0.533243	0.328681	831	186.917	644.083	Purifying selection	41.0187
TraesCS7D02G049800	KQL09062	0.272575	1.20545	0.226119	696	153.417	542.583	Purifying selection	92.727
TraesCS7D02G271800	KQL02857	0.145725	0.502313	0.290108	837	188.917	648.083	Purifying selection	38.6395

## Sheet: T. aestivum and Zea mays
Table S2: One-to-one orthologous relationships between T.aestivum and Zea mays
TaRING zinc finger Gene ID	ZmRING zinc fingerGene ID	Ka	Ks	Ka/Ks	EffectiveLen	AverageS-sites	AverageN-sites	Selection pressure	Mya
TraesCS1A02G296100	Zm00001d038431_T001	0.10654	0.56475	0.18865	1012	253.655	754	Purifying selection	43.4423
TraesCS1A02G296100	Zm00001d010589_T001	0.096578	0.616741	0.156594	1156	299.652	899.655	Purifying selection	47.4416
TraesCS1B02G212700	Zm00001d030152_T001	0.371115	1.01917	0.364136	1044	250.917	793.083	Purifying selection	78.3973
TraesCS1B02G304900	Zm00001d038431_T001	0.40567	0.90563	0.447942	690	179.256	570.601	Purifying selection	69.6638
TraesCS1B02G284000	Zm00001d012279_T001	0.09654	0.79534	0.121382	680	160.12	517.564	Purifying selection	61.18
TraesCS1B02G304900	Zm00001d010589_T001	0.103533	0.629121	0.164568	1239	313.5	925.5	Purifying selection	48.3939
TraesCS1D02G201500	Zm00001d030152_T001	0.386895	1.14813	0.33698	1047	254.083	792.917	Purifying selection	88.3174
TraesCS1D02G296100	Zm00001d038431_T001	0.39564	1.14674	0.345013	998	259.564	795	Purifying selection	88.2108
TraesCS1D02G296100	Zm00001d010589_T001	0.131418	0.830509	0.158238	903	191.667	711.333	Purifying selection	63.8853
TraesCS2A02G372600	Zm00001d025916_T001	0.309714	0.790636	0.391728	744	179.75	564.25	Purifying selection	60.8182
TraesCS2A02G372600	Zm00001d002856_T001	0.094108	0.687017	0.136981	687	155.583	531.417	Purifying selection	52.8475
TraesCS2A02G145200	Zm00001d022313_T001	0.151933	0.657066	0.231229	2466	592.5	1873.5	Purifying selection	50.5435
TraesCS2B02G389600	Zm00001d025916_T001	0.0140566	0.069544	0.202125	760	180.576	580.248	Purifying selection	5.34954
TraesCS2B02G389600	Zm00001d002856_T001	0.02056	0.05356	0.383869	1401	312.665	1080.56	Purifying selection	4.12
TraesCS2B02G170200	Zm00001d022313_T001	0.158246	0.641584	0.246649	2466	593.333	1872.67	Purifying selection	49.3526
TraesCS2D02G368800	Zm00001d025916_T001	0.33567	0.91457	0.367025	775	190.357	580.455	Purifying selection	70.3515
TraesCS2D02G368800	Zm00001d002856_T001	0.09564	0.8054	0.118748	670	150	520	Purifying selection	61.9538
TraesCS2D02G148900	Zm00001d022313_T001	0.163737	0.636739	0.257149	2466	593.083	1872.92	Purifying selection	48.9799
TraesCS3A02G377100	Zm00001d042735_T001	0.15654	0.52777	0.296606	835	190	651.57	Purifying selection	40.5977
TraesCS3A02G288900	Zm00001d043613_T002	0.14123	0.863017	0.163647	900	190.5	709.5	Purifying selection	66.3859
TraesCS3A02G425600	Zm00001d042350_T002	0.377332	0.89766	0.420351	750	183.417	566.583	Purifying selection	69.0508
TraesCS3A02G439700	Zm00001d042284_T002	0.100543	0.802392	0.125304	675	154.25	520.75	Purifying selection	61.7225
TraesCS3A02G095400	Zm00001d039706_T001	0.103533	0.629121	0.164568	1239	313.5	925.5	Purifying selection	48.3939
TraesCS3A02G350000	Zm00001d012463_T001	0.130675	0.885654	0.147546	900	190.565	727	Purifying selection	68.1272
TraesCS3A02G260500	Zm00001d011636_T001	0.091575	0.551319	0.166102	996	253.583	742.417	Purifying selection	42.4092
TraesCS3A02G095400	Zm00001d008690_T001	0.100407	0.622495	0.161298	1215	303.417	911.583	Purifying selection	47.8842
TraesCS3B02G461900	Zm00001d042350_T002	0.373081	0.839888	0.444203	750	182.417	567.583	Purifying selection	64.6068
TraesCS3B02G473700	Zm00001d042284_T002	0.100543	0.696801	0.144292	675	154.25	520.75	Purifying selection	53.6001
TraesCS3B02G409700	Zm00001d042735_T001	0.14067	0.3956	0.355586	1299	3406	1001	Purifying selection	30.4308
TraesCS3B02G323600	Zm00001d043613_T002	0.11671	0.999433	0.116776	894	187.75	706.25	Purifying selection	76.8795
TraesCS3B02G293600	Zm00001d043784_T002	0.095207	0.551489	0.172636	996	252.25	743.75	Purifying selection	42.4222
TraesCS3B02G382600	Zm00001d012463_T001	0.080544	0.54532	0.1477	998	261	750.345	Purifying selection	41.9477
TraesCS3B02G293600	Zm00001d011636_T001	0.09228	0.587301	0.157126	990	252.917	737.083	Purifying selection	45.177
TraesCS3B02G111000	Zm00001d008690_T001	0.11506	0.613774	0.187463	1230	306.583	923.417	Purifying selection	47.2134
TraesCS3D02G370200	Zm00001d042735_T001	0.0953	0.53453	0.178287	1306	314.443	943.343	Purifying selection	41.1177
TraesCS3D02G260700	Zm00001d043784_T001	0.082375	0.862128	0.0955485	411	87.3333	323.667	Purifying selection	66.3175
TraesCS3D02G288700	Zm00001d043613_T002	0.128288	0.871627	0.147182	897	186.75	710.25	Purifying selection	67.0482
TraesCS3D02G420400	Zm00001d042350_T002	0.369578	0.858947	0.430269	750	182.833	567.167	Purifying selection	66.0728
TraesCS3D02G432500	Zm00001d042284_T002	0.10056	0.801617	0.125446	675	154.333	520.667	Purifying selection	61.6628
TraesCS3D02G095600	Zm00001d039706_T001	0.101227	0.622925	0.162503	1245	313.917	931.083	Purifying selection	47.9173
TraesCS3D02G344000	Zm00001d012463_T001	0.10564	0.80543	0.13116	680	159.234	520.343	Purifying selection	61.9562
TraesCS3D02G095600	Zm00001d008690_T001	0.102109	0.562741	0.181449	1221	304.417	916.583	Purifying selection	43.2878
TraesCS4A02G290600	Zm00001d033386_T001	0.152354	0.35533	0.428768	3005	670	2249.32	Purifying selection	27.3331
TraesCS4A02G174600	Zm00001d048617_T001	0.453153	0.648792	0.698457	429	117.833	311.167	Purifying selection	49.9071
TraesCS4A02G290600	Zm00001d013549_T001	0.01704	0.05943	0.286724	759	179.323	579.43	Purifying selection	4.57154
TraesCS4A02G441400	Zm00001d045517_T001	0.26087	1.35162	0.193005	720	161	559	Purifying selection	103.971
TraesCS4B02G023600	Zm00001d033386_T001	0.29434	0.74754	0.393745	742	180.436	565.845	Purifying selection	57.5031
TraesCS4B02G142800	Zm00001d048617_T001	0.09564	0.70544	0.135575	690	158	523	Purifying selection	54.2646
TraesCS4B02G023600	Zm00001d013549_T001	0.06245	0.1532	0.407637	1997	445.243	1623	Purifying selection	11.7846
TraesCS4D02G021200	Zm00001d033386_T001	0.02364	0.03945	0.59924	496	343	345	Purifying selection	3.03462
TraesCS4D02G021200	Zm00001d013549_T001	0.006784	0.01265	0.536285	1443	314.5	1069.34	Purifying selection	0.973077
TraesCS5B02G197200	Zm00001d020323_T001	0.007943	0.059343	0.133849	160	40.433	120.365	Purifying selection	4.56485
TraesCS5D02G289400	Zm00001d021032_T001	0.206877	0.882539	0.234411	585	139.75	445.25	Purifying selection	67.8876
TraesCS6A02G239000	Zm00001d017404_T001	0.05943	0.14573	0.407809	1954	450.33	1560.34	Purifying selection	11.21
TraesCS6B02G198800	Zm00001d053704_T001	0.568819	1.06331	0.53495	930	213.5	716.5	Purifying selection	81.7932
TraesCS6D02G221300	Zm00001d017404_T001	0.19434	0.5353	0.363049	710	150.456	560.346	Purifying selection	41.1769
