# Supplementary material for: Genome-wide identification, new classification, expression analysis and screening of drought & heat resistance related candidates in the RING zinc finger gene family of bread wheat (Triticum aestivum L.)
Source: BMC Genomics. 2022 Oct 7;23:696. doi: 10.1186/s12864-022-08905-x (PMC9547421; doi:10.1186/s12864-022-08905-x)
Supplement: Supplementary file 7 — Additional file 7: Table S4. The information of transcriptome data of T. aestivum RING-zf genes. [file 12864_2022_8905_MOESM7_ESM.xlsx]

## Sheet: Development original datas 
	seedling roots (RS)	roots at three leaves stage (RTLS)	roots at Meiosis stage(RMS)	stems at spike 1 cm stage (SS1S)	stems at two nodes stage (STNS)	stems at anthesis stage (STAS)	seedling leaves (LS)	leaves at three tillers stage (LTTS)	leaves at days after anthesis (L2DAA)	spikes at two nodes stage (STNS)	spikes at Meiosis stage (SMS)	spikes at anthesis stage (SPAS)	grains at 2 days after anthesis (G2DAA)	grains at 14 days after anthesis (G14DAA)	grains at 30 days after anthesis (G30DAA)
transcript	average-root10	average-root13	average-root39	average-stem30	average-stem32	average-stem65	average-leaf10	average-leaf23	average-leaf71	average-spike32	average-spike39	average-spike65	average-grain-71	average-grain-75	average-grain-85
	SR	RTLS	RMS	S1S	STNS	SATS	SL	LTTS	L2DAA	SPTNS	SPMS	SPAS	G2DAA	G14DAA	G30DAA
TraesCS1A02G112600.1	3.74825	5.68518	6.34629	4.7851	5.41936	4.64468	1.97277	4.10846	7.07257	5.30128	6.83086	9.89924	7.29359	1.51336	14.011
TraesCS1A02G137400.1	6.89087	5.99019	6.17342	4.64095	6.5339	4.10497	2.12942	2.92185	3.82849	4.62956	6.28633	7.72421	5.79732	0.74444	5.71077
TraesCS1A02G198000.1	7.25127	6.73956	7.78452	7.58019	5.34075	5.80194	3.02964	3.30673	3.24442	6.83106	8.24961	5.63959	8.82802	2.85612	6.12258
TraesCS1A02G263800.1	0.568685	0.850098	1.15753	0.793852	0.939317	1.02903	0.315945	0.490849	0.856676	0.797095	1.09729	1.30148	0.811828	0.12729	0.178405
TraesCS1A02G296100.1	6.19222	6.56862	6.54223	9.29883	9.15558	5.1718	3.77291	4.55656	2.46515	10.6549	9.05587	8.35417	8.97052	2.92885	3.20036
TraesCS1B02G118800.1	0.267309	0.726671	0.679528	0.393166	0.634849	0.769296	0.273287	0.430972	0.43098	1.09095	1.57072	1.79687	1.06359	0.246107	3.31691
TraesCS1B02G132800.1	4.6377	5.02714	5.05526	3.64727	4.42211	3.53449	1.44091	3.39013	7.80159	5.64384	6.50218	7.49556	7.55742	1.93266	15.8729
TraesCS1B02G152000.1	0.921445	0.335753	0.468491	0.181551	0.567816	0.373519	0.22209	0.336396	0	0.597801	0.107115	0.197716	0.372565	0.0629475	0.336245
TraesCS1B02G212700.1	3.01411	3.16331	4.21665	4.38271	4.34593	2.9445	1.8936	2.48439	2.1543	5.7744	6.39619	4.11166	6.10921	1.49622	7.63793
TraesCS1B02G274400.1	0.076937	0.0338105	0.133056	0.196678	0.0284577	0.116918	0.199252	0.205333	0.169925	0.166925	0.329197	0.291297	0.588247	0.03418	0.11573
TraesCS1B02G284000.1	0.384412	0.494554	0.373683	0.017034	0.0213219	0.0585415	0.328605	0.0157404	0	0.106056	0.123068	0.0191979	0.0190253	0.00976995	0.0199199
TraesCS1B02G304900.1	7.56851	7.00038	7.45338	11.1557	11.5426	6.0365	4.48377	5.64276	3.35135	13.543	10.8625	10.1805	9.50249	3.05559	6.26712
TraesCS1D02G010300.1	0.26635	0.547171	0.80234	0	0.0215866	0.0395061	0.0365169	0	0.0976266	0.0738721	0.0210302	0	0	0	0.115131
TraesCS1D02G099500.1	0.42185	0.989896	0.574103	0.182347	0.594533	0.31187	0.149007	0.193864	0.407352	0.827933	1.34532	1.07372	1.18359	0.136204	7.19996
TraesCS1D02G114200.1	4.06899	6.53163	5.55602	3.99764	4.87669	3.75472	1.37474	4.25422	7.807	5.43947	7.45189	8.76683	9.02922	2.06792	11.9982
TraesCS1D02G133300.1	6.24177	5.7705	5.98888	5.79493	6.87326	4.72942	2.92272	3.20431	4.25828	5.73949	7.74409	7.19691	6.08315	0.91818	7.85877
TraesCS1D02G201500.1	5.06597	3.8543	5.2527	5.34639	3.98625	5.39979	2.55283	2.88153	2.16339	5.22058	6.60858	5.15124	6.04376	1.46043	4.1972
TraesCS1D02G263900.1	1.03029	2.33003	2.70259	1.49995	2.2885	3.11371	0.412447	0.844824	3.53675	1.81148	3.11986	3.78132	3.18246	0.198562	0.616881
TraesCS1D02G296100.1	6.88331	5.62678	6.91076	11.5602	7.63229	4.50117	3.07033	4.24657	3.02718	10.9188	9.84592	9.57243	8.52596	3.71836	3.3562
TraesCS2A02G145200.1	0.81832	0.844102	0.755289	1.49056	0.334249	0.229814	0.334966	0.425999	0.289391	2.1041	0.577863	1.11633	0.897915	0.0562395	1.72477
TraesCS2A02G178500.1	0	0	0	0	0	0	0	0	0.0195787	0	0.0351716	0.0162481	0.0845626	0	0
TraesCS2A02G232200.1	0.36147	0	0.61551	0.453589	2.20641	0.389332	0	0.215482	0.265788	0	0.40006	0.0927155	0.145787	0	0
TraesCS2A02G372600.1	10.8278	8.58811	7.64987	4.32708	4.64965	14.3609	5.15841	3.10556	5.80213	2.37606	7.85714	11.1602	11.532	1.54841	1.86064
TraesCS2A02G479900.1	0.0295604	0	0	0.172504	0	0	0	0	0.124952	0	0	0	0.0700555	0.0354313	0.0121642
TraesCS2A02G526800.1	0.0369611	0	0	0	0	0	0	0	0	0	0	0	0	0	0
TraesCS2A02G545900.1	0	0.0112601	0	0.107329	0.179326	0.0419136	0.0058441	0.0276611	0.00712475	1.55035	1.72345	3.36753	3.04223	0.181545	0.028437
TraesCS2B02G144500.1	0	0.0569814	0	0	0	0	0	0	0	0.0460952	0.0395896	0.092734	0.192518	0.0091316	0
TraesCS2B02G170200.1	0.95574	0.780335	0.889092	1.36572	0.31486	0.0318387	0.233758	0.252698	0.0353897	2.01883	0.773595	0.513266	0.835558	0.0271878	0.375767
TraesCS2B02G250800.1	10.0466	9.09966	10.3012	7.75783	7.43126	11.7957	4.67558	8.48671	9.35562	7.4143	11.9166	9.77429	7.51638	1.21351	2.18573
TraesCS2B02G389600.1	14.0831	15.9287	16.3647	7.33877	10.2889	20.6865	4.96866	4.30258	12.3387	3.38493	10.119	14.7137	14.5894	1.97416	6.20059
TraesCS2B02G504600.1	0	0	0	0	0	0	0	0	0.0142477	0	0	0	0	0	0.00405068
TraesCS2B02G576800.1	0	0.00273743	0	0.0412097	0.0063518	0.0114699	0	0.0110706	0	0.559975	0.924117	2.36425	2.10996	0.0737713	0
TraesCS2D02G125100.1	0	0.253372	0.0836143	0	0	0	0.054469	0.0135105	0.0167586	0.0403174	0.102957	0.0529463	0.0603861	0.0407305	0
TraesCS2D02G148900.1	0.353966	0.558508	0.649383	1.14512	0.380005	0.392556	0.401815	0.339006	0.154682	1.21964	0.616773	0.944464	0.575345	0.0357531	0.282261
TraesCS2D02G184700.1	0.156382	0.152385	0.104526	0.465307	0.435912	0.473002	0.413525	0.196945	0	0.208973	1.62818	0.882788	1.33843	0.00772055	0
TraesCS2D02G232900.1	8.84471	8.84343	11.3097	6.13645	5.81712	11.9825	4.71005	6.19939	7.103	5.88657	9.4192	8.29872	7.39872	1.33091	3.19756
TraesCS2D02G368800.1	14.3134	15.9064	13.5404	5.04123	4.87329	16.3977	5.10487	4.65801	7.24879	3.52946	9.41499	9.80096	12.7287	1.6891	7.21497
TraesCS2D02G479100.2	0.046636	0	0	0.112485	1.02017e-09	0	0	0	0.183774	0	0	0	0.18333	0.0261989	0.0228075
TraesCS2D02G547100.1	0	0	0	0	1.48629e-06	0	0	0	0	0.021306	1.42023e-05	0.051462	0.327624	0	0
TraesCS2D02G547300.1	0.178033	0.322633	0.354446	0	0.005896	0	0	0.0620768	0.227415	0	0.0141125	0.0143439	0	0	0
TraesCS3A02G095400.1	1.69798	1.22821	1.32234	1.41946	3.09752	9.25712	1.58371	1.52292	0.269769	0.635289	3.35019	4.43172	2.18921	0.0568314	0.592986
TraesCS3A02G140000.1	0.0527444	2.27148	1.64738	0.116891	0.427696	1.26863	0.155237	0.0526819	0.530625	0	0.0435365	0.289654	0.347245	0.0102214	0.0357005
TraesCS3A02G260500.1	5.10904	4.37883	3.87204	6.6646	7.66024	3.67703	1.66434	1.90898	2.09355	9.9185	7.27803	1.4403	2.96627	0.176858	0.109478
TraesCS3A02G288900.1	0.000289651	0.0164202	0.00933115	0	0.00284937	0	0	0	1.6698e-10	2.26263e-09	0	0.0641295	1.15902e-05	0	0
TraesCS3A02G350000.1	4.71413	5.40945	5.7287	8.27522	4.70648	3.15743	3.29622	3.28717	1.63465	11.7196	8.51623	7.7445	5.72462	2.3795	15.1558
TraesCS3A02G369300.1	0.052451	0.06679	0.050315	0.111279	0	0.061537	0.081884	0.117967	0.253615	0.137266	0.111879	0.230026	0.0756605	0.0147262	0.202174
TraesCS3A02G377100.1	3.01184	2.45353	2.30898	0	0.637514	0.995409	0	0.0312849	0	0	0	0	0	0	0
TraesCS3A02G425600.1	8.02538	10.4171	10.0309	8.8216	11.339	8.82541	3.93623	6.91816	9.71021	10.9537	9.17465	14.2508	12.0142	3.14401	24.7953
TraesCS3A02G426200.1	2.83716	2.49886	1.65809	0.629942	1.84599	0.797156	0.398869	0.784063	0.595529	1.39078	0.888879	1.36865	1.71752	0.146464	0.122283
TraesCS3A02G426400.1	1.49598	1.48053	1.72368	1.05937	1.52432	0.931366	0.755367	0.680198	0.28534	2.70103	1.57984	2.16513	1.16351	15.9853	0.324717
TraesCS3A02G439700.1	7.61725	7.52417	7.81625	9.50454	9.61997	11.5301	4.14426	3.66059	1.44792	10.4009	14.3907	9.39941	10.1566	2.27047	1.72189
TraesCS3B02G060000.1	0	0.254549	0	0	0	0	0	0	0.0317405	0	0	0.0505574	0	0	0
TraesCS3B02G111000.1	0.918567	0.488291	0.655286	1.2186	3.97307	10.0492	2.20297	1.69959	0.500147	1.16029	3.01231	5.20045	3.84267	0.0441674	1.94071
TraesCS3B02G293600.1	4.98663	6.49716	6.45291	8.28058	12.6845	9.86881	3.17324	4.54854	2.90132	10.1052	9.78662	2.62038	2.45919	0.23133	1.95565
TraesCS3B02G323600.1	18.3587	9.16032	10.2548	4.53896	16.9605	14.4526	8.74623	11.4778	39.7781	4.71852	5.59171	58.4313	32.8106	4.69895	12.0976
TraesCS3B02G382600.1	2.9623	4.63917	4.52672	5.70444	4.91515	3.05569	2.42603	3.08727	1.60282	10.0146	7.1395	6.7615	4.49326	1.89748	8.74414
TraesCS3B02G394000.1	0	0	0	0	0	0.031371	0	0	0	0.0576245	0.319689	0.206214	0.0301457	0	0
TraesCS3B02G401200.1	2.27104	2.45775	3.17571	3.03676	3.13099	4.02087	1.66476	1.47991	1.31001	2.16702	2.20565	2.58616	1.41599	0.412025	3.79545
TraesCS3B02G409700.1	0.903653	0.39824	0.38542	0	0.019623	0.980888	0	0	0	0	0.0260937	0	0	0	0
TraesCS3B02G461900.1	16.5077	15.0824	15.6422	14.3791	17.9264	12.3398	8.11674	12.4369	11.44	19.0664	15.5065	14.7326	14.5086	5.18843	34.4975
TraesCS3B02G462000.1	1.31774	0.733661	1.17201	1.07353	0.827994	0.133556	1.20025	0.37344	0.0249089	2.76167	0.928516	0.124936	0.612723	9.25833	0.234838
TraesCS3B02G462500.1	10.703	10.9947	11.5879	5.25023	10.4561	8.79411	4.42082	5.15798	10.697	5.5547	6.16148	7.46779	8.08418	1.42494	3.35031
TraesCS3B02G462600.1	0.0533341	0.13615	0.163902	0.0839285	0.16014	0.146304	0.306046	0.0749916	0.0898686	0.113754	0.139153	0.173016	0.326417	8.8935	0.176719
TraesCS3B02G473700.1	7.90333	7.10147	7.50174	9.1351	9.33789	11.5267	3.73898	3.8918	1.6646	11.176	13.405	9.86735	9.69744	1.73772	1.91267
TraesCS3D02G095600.1	3.15504	1.23802	1.05501	1.56928	5.40184	10.948	2.42219	2.53395	0.564878	1.20893	3.53303	3.6691	2.89278	0.132538	2.53116
TraesCS3D02G260700.1	6.45939	7.40263	7.34145	6.90813	8.49943	3.70153	2.74003	2.47418	1.89291	6.17041	5.94315	1.74706	2.56554	0.239815	1.17124
TraesCS3D02G288700.1	1.12733	1.72734	1.22605	0.00174391	0.441198	1.3718	2.09407	2.16572	1.17697	0.180533	0	3.98595	4.85783	0	1.07652
TraesCS3D02G344000.1	5.14982	6.06213	6.14351	8.92761	6.27013	3.54218	4.46689	4.11997	1.69686	13.9352	10.7744	9.42112	6.99833	3.11106	16.8717
TraesCS3D02G362300.1	0.405247	0.480044	0.560015	0.949249	0.353601	0.481104	0.437995	0.624781	0.239375	0.911258	0.620525	0.627071	0.157021	0.0895377	0.930578
TraesCS3D02G370200.1	2.33527	2.69347	2.43331	0.064717	0.561482	1.03318	0	0.0505347	0.0219676	0.0181248	0	0	0	0	0
TraesCS3D02G420400.1	14.8549	12.7334	13.5952	12.496	16.1989	13.4276	8.17995	11.8231	14.2287	19.8951	13.1374	17.376	21.2375	4.00654	44.7786
TraesCS3D02G421000.1	1.90423	0.508047	0.459819	0.144309	1.27886	0.570019	0.343808	0.068747	0.521201	0.806952	0.375744	0.805539	0.916154	0.0637927	0
TraesCS3D02G421100.1	0.820395	0.211763	0.50052	0	0.276321	1.01146	1.7792	0.339539	0.29322	0.179187	1.08139	0.725292	0.307739	0.121938	0
TraesCS3D02G421200.1	0.173732	0.225836	0.077049	0.161695	0.190322	0.556797	0.502811	0.28145	0.117314	0.327968	0.176675	0.677285	0.228154	15.3616	0.0718005
TraesCS3D02G432500.1	13.4001	9.30815	9.95246	12.244	11.8102	14.1915	4.14475	4.5152	2.66043	11.6652	13.7123	9.3767	8.58881	2.28838	2.05616
TraesCS4A02G034600.1	0.18822	0.859853	0.408774	0	0	0	0	0	0.060166	0.0583805	0	0.0642415	0	0	0.0602635
TraesCS4A02G161100.1	5.58742	4.51398	6.33624	4.53207	7.23022	9.81244	3.36408	4.05081	5.10018	3.75309	6.49994	5.44168	5.43532	1.20385	2.41878
TraesCS4A02G162000.1	3.77813	2.49253	2.85181	4.68975	5.13729	5.80236	8.86543	5.76694	6.01832	6.51931	5.03409	4.70034	5.1904	0.408801	1.91485
TraesCS4A02G174400.1	0.079906	0.261109	0.169579	0	0.0666135	0	0.0381008	0.04179	0.0894961	0.112759	0.0446335	0	0.0931985	0	0.0889165
TraesCS4A02G174500.1	0	0	0	0.060033	0	0	0	0	0.144786	0.050467	0	0	0	0	0
TraesCS4A02G174600.1	0	0	0.0521885	0	0	0	0	0	0.159248	0	0	0	0	0	0
TraesCS4A02G290600.1	14.7078	12.2359	10.0587	4.8495	23.0874	5.13277	4.6408	16.7167	32.0827	11.6994	8.78787	8.24283	11.834	11.181	7.32525
TraesCS4A02G338900.1	0.417071	1.38637	1.36884	0.200101	0.102658	0.166649	0.158126	0.314754	0.207249	0	0.373511	0.0553372	0.191155	0.0661737	0
TraesCS4A02G441400.1	12.0101	7.42112	8.35585	3.6974	8.43942	13.1427	4.47727	3.19641	4.89463	0.546565	6.51598	6.95674	17.8171	0.132017	1.19844
TraesCS4B02G023600.1	18.0745	26.2009	21.5585	14.5846	39.8671	18.7685	10.9999	28.3562	52.5416	19.2061	23.1403	27.6486	24.3786	8.81242	17.7462
TraesCS4B02G142800.1	0	0.055483	0	0	0	0	0	0	0	0	0	0	0	0	0
TraesCS4B02G143100.1	0.108172	0.573194	0.449897	0	0.173035	0	0	0.08358	0.050297	0.075173	0.0425878	0.0414148	0	0	0
TraesCS4B02G151200.1	6.50619	4.76062	5.6383	7.96342	9.46025	11.1535	11.5043	10.0151	10.5189	7.91243	9.79227	10.8861	7.45159	0.950989	3.16304
TraesCS4B02G270600.1	0.717202	7.29834	4.6051	0.0892765	0.124023	0	0.095915	0.052912	0.0487719	0	0	0.051773	0.511617	0.0955835	0.729893
TraesCS4B02G361300.1	4.27599	1.5331	1.70375	1.03433	0.437093	0.660285	0.10545	0.255105	0.213022	0.212279	0.523729	0.461792	0.0852425	0.17971	0
TraesCS4D02G021200.1	17.6571	17.1404	14.7879	7.7538	24.795	8.5308	7.00479	20.9293	40.5603	14.6042	13.3728	14.3354	17.3803	9.75303	12.3667
TraesCS4D02G141100.1	0	0.445953	0.098271	0	0	0	0	0	0	0	0	0	0.0471648	0	0.0434867
TraesCS4D02G141200.1	0	0	0	0.0360357	0.0666135	0	0	0	0.050297	0.0375865	0.0872214	0.0414148	0	0	0
TraesCS4D02G148400.1	5.41672	4.58679	5.83422	3.18114	7.57829	10.4477	3.29716	4.57949	6.98042	4.43766	5.48138	6.93655	7.02477	1.94639	3.12015
TraesCS4D02G155700.1	2.14413	1.95935	2.52435	3.96351	4.64251	4.44386	5.18426	3.90883	4.83908	5.10163	4.93173	5.42892	3.02718	0.19674	1.65887
TraesCS5A02G010000.1	3.7936	4.36885	3.38904	4.79886	5.96692	4.13318	2.59465	2.36372	3.02587	8.10514	8.89803	7.91945	11.0148	1.18158	3.0244
TraesCS5A02G045900.1	0.345282	0.172146	0.319098	0.412025	0.493206	0.426963	1.12468	0.130083	0.748409	0.218895	0.098635	0.087902	0.09132	0	0
TraesCS5A02G097000.1	0.242834	0.239829	0.215197	0.226102	0.234297	0.394799	0.147577	0.216777	0.198755	0.417352	0.650688	0.597684	0.443245	0.114409	0.14114
TraesCS5A02G147800.1	0.112776	0	0.05014	0.0276842	0.060811	0.0320697	0.060768	0.0571275	0	0.114442	0.132204	0.117853	0	0	0
TraesCS5A02G232200.1	3.32466	6.56113	6.26118	1.79989	3.614	0.841194	0.253683	0.500641	1.83601	0.716604	0.778776	1.44289	2.57768	0.474964	4.62418
TraesCS5A02G282300.1	6.81527	9.87974	9.51083	9.34981	10.1886	7.65005	5.02711	7.08183	9.78112	7.90402	9.76193	9.71	11.8589	0.526047	27.2403
TraesCS5B02G007600.1	9.51029	15.5446	12.3267	6.54825	9.90399	6.2102	5.01283	5.00575	10.7104	9.49967	10.9069	11.8016	16.8949	2.13741	14.3269
TraesCS5B02G090000.1	9.62927	10.919	10.7155	13.6958	15.5394	10.6312	4.59953	4.62036	5.196	11.1188	13.1527	8.38448	5.37609	0.720044	3.52378
TraesCS5B02G197200.1	2.83292	3.1631	3.58932	0.744215	1.24619	3.73506	1.09107	1.15742	0.148555	0.104721	2.38022	1.47419	1.76541	0.0530141	0.0742462
TraesCS5B02G281700.1	5.9068	8.55456	8.34471	8.61776	8.61135	6.89208	3.5522	5.62103	7.49011	11.0133	8.75808	7.99831	7.34274	0.609441	15.2862
TraesCS5B02G548200.1	0.512228	0.502988	0.611736	0.0658191	0.155939	0.472417	0.531595	0.468756	0.191443	0.0310301	0.209165	0.152067	0.0814695	0.0074999	0.0312711
TraesCS5D02G014800.1	7.48937	10.7229	9.00883	5.65177	8.87773	5.5705	3.25886	4.85182	8.8376	8.7543	11.0163	9.87346	21.9614	1.42711	10.7851
TraesCS5D02G096000.1	4.64666	6.38579	7.10637	6.91604	8.15741	7.07775	2.08384	2.81935	5.70097	8.86775	7.76706	7.97353	6.19375	0.396643	8.16793
TraesCS5D02G235800.1	2.17242	3.13267	3.53635	1.17981	1.21646	0.254314	0.326561	0.206896	0.870409	0.377552	0.319624	0.674592	0.50546	0.191826	1.43
TraesCS5D02G289400.1	0.62498	1.26444	1.46544	1.63576	1.64877	0.99849	0.740636	0.967824	1.0141	1.15637	1.60933	1.78364	1.64071	0.058409	5.60566
TraesCS5D02G535300.1	0.383447	0.600212	0.57565	0.0919169	0.088624	0.141493	0.221277	0.278037	0	0	0.247441	0	0	0	0
TraesCS6A02G239000.1	0.239325	0.148961	0.144438	0.649442	0.0434836	0	0.0711065	0	0	0.237491	0.325814	0.297435	0.0385605	0.126175	0.386122
TraesCS6A02G251200.1	0.955124	0.421368	0.896404	1.08509	0.894346	0.467207	0.435974	0.718998	1.15029	1.36678	1.43568	1.77461	0.964782	0.195193	1.15497
TraesCS6A02G349700.1	9.1946	15.0047	14.4398	10.719	14.1587	9.04219	2.88883	4.49064	10.5623	12.2757	13.7148	10.7087	14.9828	1.13797	11.0693
TraesCS6B02G164200.1	1.31424	2.27584	2.8801	1.144	4.17869	2.34692	0.374669	0.711069	2.27095	1.7692	2.45316	2.67627	2.90819	0.556089	1.40679
TraesCS6B02G198800.1	0.063243	0.242837	0.182093	0.126443	0.0778724	0.0119964	0.0560017	0.0668569	0	0.138233	0.233203	0.162431	0.0745568	0.0243458	0.0689124
TraesCS6B02G220900.1	0	0.0175311	0.290632	0	0	0	0.278886	0	0	0	0.239601	0	0	1.14887e-05	0
TraesCS6B02G274100.4	1.016	0.95095	0.888738	0.679009	1.05412	1.26002	0.818746	0.998406	1.23212	1.35218	1.53721	1.8953	0.879989	0.143868	1.03079
TraesCS6B02G382800.1	10.4305	16.6147	14.9504	8.91879	15.6351	6.15481	2.67848	5.46586	17.9337	9.73146	9.59944	9.67102	15.1752	1.72786	12.6197
TraesCS6D02G182400.1	0.871904	0.3455	0.61604	1.25371	0.377711	0.149401	0.517831	0.237685	0.167604	1.82147	0.642505	0.624691	0.96084	0.0394801	0.200451
TraesCS6D02G221300.1	1.25031	0.577644	0.612	0.446097	0.0630215	0.0384577	0.125087	0.176032	0	0.746114	0.741797	0.624537	0.284127	0.251897	1.10452
TraesCS6D02G233000.1	0	0	0	0	0	0	0	0	0	0	0	0	0	0	0
TraesCS6D02G332200.1	7.79666	9.27665	11.2566	6.5161	8.04035	5.44751	1.98034	2.78761	9.42164	5.53709	6.69649	6.60353	8.94346	0.914994	9.40265
TraesCS7A02G054700.2	10.6283	6.74859	7.93477	7.56902	9.76587	2.61274	7.92391	5.12922	4.18091	0.598894	6.96894	3.40028	39.7242	0.208459	0.118832
TraesCS7A02G256500.1	2.69826	3.78165	2.77867	3.89325	3.34344	1.18491	1.14681	2.04205	1.34745	6.91684	4.14202	4.61465	2.335	0.472448	10.0268
TraesCS7A02G271500.1	10.3419	10.5024	11.5467	9.93337	13.8382	6.04713	4.34016	6.10308	10.418	7.80534	8.77329	7.39926	10.7017	1.57852	5.42951
TraesCS7A02G296500.1	2.59234	3.25516	2.82417	2.60887	2.61059	2.20817	1.38512	1.6523	1.91863	2.92975	3.76641	3.42913	3.20736	0.949134	2.59569
TraesCS7A02G346700.1	0.128065	0	0.341102	0.1423	0	0.0522585	0	0	0	0.048446	0	0	0	0	0
TraesCS7B02G154000.1	2.36276	2.09831	2.13464	1.43561	1.27819	0.218334	0.763173	0.865417	0.488711	5.8932	2.56975	1.94388	2.50473	0.0734865	3.92376
TraesCS7B02G170500.4	0	0	0	0	0	0	0	0	0	0	0	0.158378	0	0	0
TraesCS7B02G189000.1	1.7639	2.36398	1.94477	2.82744	1.93743	1.54107	1.01036	1.5032	2.28967	2.69645	3.51447	2.01565	2.5912	0.702924	1.26547
TraesCS7D02G049800.1	15.3923	6.00915	8.21954	5.77473	6.12498	4.29486	4.15233	4.50099	9.49853	0.429396	2.6269	3.98995	13.1491	0.300003	0.107299
TraesCS7D02G257900.1	4.59757	4.3906	4.6147	4.36043	7.63907	2.80103	1.90654	2.67393	1.16774	10.5643	4.49922	4.49014	5.80934	0.547128	9.34677
TraesCS7D02G271800.1	5.89504	5.94372	6.09147	6.36144	9.59776	3.52314	3.31757	3.4925	5.84528	7.58427	7.04496	5.1975	10.9723	0.794982	2.49534
TraesCS7D02G293200.1	2.22141	2.35912	2.30743	2.87719	2.83007	2.26352	1.2582	1.64403	2.17627	2.97683	3.69643	3.68533	3.74464	0.928316	1.61641
TraesCS7D02G415800.1	0.719531	0.430928	0.578809	0.0108031	0.0192635	0.00413613	0	0.0338225	0.0742221	0.0474549	0.0368598	0.0292777	0.0349337	0	0.0199529
TraesCSU02G068200.1	4.6177	5.52679	6.46953	2.79942	5.1608	9.67468	2.43278	3.46999	5.47504	3.53674	4.91833	6.39701	6.10518	3.23238	6.59054
TraesCSU02G080300.1	4.30815	2.60277	2.59409	4.90524	2.22295	1.0203	2.92703	1.52256	1.81538	7.82591	2.67265	3.68662	3.3738	0.351744	1.16919

## Sheet: abiotic stress original datas
	check	drought1	drought6	heat1	heat 6	drought and heat 1	drought and heat 6
	CK	D1h	D6h	H1h	H6h	DH1h	DH6h
TraesCS1A02G112600.1	0.184526	0.282044	0.095288	0.336651	0.672012	0.115356	0.277598
TraesCS1A02G137400.1	3.12983	3.13883	2.94362	3.10841	5.01249	1.30983	3.77587
TraesCS1A02G198000.1	3.16343	2.27379	3.15077	1.899	2.31207	1.40325	1.71491
TraesCS1A02G263800.1	0.516071	0.284161	0.576009	0.166348	0.184941	0.104954	0.161843
TraesCS1A02G296100.1	1.52475	1.42019	1.96813	1.20856	1.69729	0.543755	1.74756
TraesCS1B02G118800.1	0.328055	0.289128	0.364168	0.257911	0.481446	0.114644	0.237902
TraesCS1B02G132800.1	5.04965	6.07793	3.4652	6.9369	11.8043	2.85127	8.35004
TraesCS1B02G152000.1	0.148344	1.16931	0.122252	1.59967	3.55171	0.252135	2.03388
TraesCS1B02G212700.1	3.37966	4.24726	3.44512	4.62353	6.25964	4.04647	4.08995
TraesCS1B02G274400.1	0.496535	0.848573	1.07937	0.806134	1.29563	0.349025	0.69059
TraesCS1B02G284000.1	0.09233	0.02014	0.024996	0.015943	0	0.016709	0
TraesCS1B02G304900.1	2.29752	2.83058	4.22743	2.30655	2.47839	1.60116	3.45499
TraesCS1D02G010300.1	0.167188	0.539964	1.42725	0.361887	0.750094	0.232183	0.192064
TraesCS1D02G099500.1	0.416375	0.859389	1.19044	0.785342	1.40352	0.405727	0.83532
TraesCS1D02G114200.1	5.64899	6.85579	4.43161	7.41483	12.4092	3.26509	7.48086
TraesCS1D02G133300.1	4.09926	6.4291	4.45334	7.23575	11.3132	3.93609	8.69882
TraesCS1D02G201500.1	3.57854	2.63134	3.50534	2.24649	2.67014	2.09671	1.5862
TraesCS1D02G263900.1	2.58333	1.16548	1.71818	0.742904	0.794354	0.607006	0.62155
TraesCS1D02G263900.1	2.58333	1.16548	1.71818	0.742904	0.794354	0.607006	0.62155
TraesCS2A02G145200.1	0.087688	0.143732	0.11832	0.15972	0.245797	0.062241	0.229041
TraesCS2A02G232200.1	0.086159	0.092119	0.067055	0.075037	0.275136	0	0
TraesCS2A02G372600.1	7.72248	7.90679	4.5157	9.24698	17.2249	2.37532	10.6972
TraesCS2A02G526800.1	0.040752	0.006722	0	0	0	0	0
TraesCS2B02G144500.1	0.005233	0.011022	0.03803	0.006106	0	0.01505	0.00734
TraesCS2B02G170200.1	0.120094	0.155733	0.101591	0.178457	0.211918	0.124148	0.259814
TraesCS2B02G250800.1	6.44423	3.57408	4.36681	2.74871	4.06117	1.31506	3.52508
TraesCS2B02G389600.1	12.8835	11.1672	3.89728	12.9833	22.5719	4.75966	15.2707
TraesCS2D02G125100.1	0.051562	0.014554	0.018302	0.014509	0.042373	0	0.010827
TraesCS2D02G148900.1	0.12273	0.258292	0.103835	0.320254	0.581634	0.098241	0.431677
TraesCS2D02G184700.1	0.007758	0.007716	0.020021	0.005925	0.00926	0.012467	0
TraesCS2D02G232900.1	5.75436	3.73005	3.16721	3.45315	5.96427	1.60513	3.70968
TraesCS2D02G368800.1	10.738	12.9507	4.78939	15.9676	30.9467	3.97707	19.0437
TraesCS2D02G479100.2	0.034746	0.009654	0	0.008157	0	0	0.029909
TraesCS2D02G547300.1	0.16317	0.029042	0.040885	0.00649	0	0.016186	0
TraesCS3A02G095400.1	2.92614	3.08659	3.36305	3.07861	5.08673	0.877362	4.61707
TraesCS3A02G140000.1	0.924161	0.907603	0.655483	1.05399	2.28759	0.258768	1.15578
TraesCS3A02G260500.1	0.723583	0.529082	0.369126	0.505353	0.30409	0.738681	0.233599
TraesCS3A02G288900.1	0.062583	0.059352	0.212035	0.031073	0	0.113934	1.54e-08
TraesCS3A02G350000.1	1.67371	1.83506	2.35337	1.70629	2.4986	0.829209	2.41481
TraesCS3A02G369300.1	0.055128	0.118121	0.04954	0.151261	0.17489	0.044792	0.230242
TraesCS3A02G377100.1	0.027704	0.069327	0.047341	0.050993	0.035719	0.028863	0.113106
TraesCS3A02G425600.1	5.78658	11.6429	6.40497	13.6525	19.3404	6.53338	19.919
TraesCS3A02G426200.1	1.11802	1.11351	1.13845	0.896419	0.827085	0.492365	1.10026
TraesCS3A02G426400.1	0.82689	0.141237	0.183653	0.053585	0.074144	0.010397	0.074379
TraesCS3A02G439700.1	2.91718	1.82761	3.05509	1.35167	1.70202	0.929805	1.38027
TraesCS3B02G111000.1	3.53509	4.50319	4.31515	4.80279	9.19289	1.24896	6.32617
TraesCS3B02G293600.1	0.969328	0.700513	0.836623	0.552921	0.497458	0.547795	0.356671
TraesCS3B02G323600.1	18.9151	46.0192	65.8278	41.8755	71.4276	17.1949	56.4266
TraesCS3B02G382600.1	1.15373	1.19784	1.59896	1.05423	1.57708	0.479262	1.40911
TraesCS3B02G401200.1	0.983085	2.19749	0.937434	2.70766	3.59845	0.560868	5.33659
TraesCS3B02G409700.1	0.039547	0.072983	0.154844	0.005597	0	0.020522	0
TraesCS3B02G461900.1	1.22775	2.46872	1.45342	2.90111	3.62988	1.75674	4.42532
TraesCS3B02G462000.1	0.144055	0.033432	0.036794	0.017294	0	0.024945	0.023054
TraesCS3B02G462500.1	15.9942	12.421	12.1211	10.7536	14.169	7.2919	9.77634
TraesCS3B02G462600.1	0.101459	0.09701	0.117539	0.092401	0.099078	0.07648	0.065684
TraesCS3B02G473700.1	3.37393	2.45566	3.47729	2.1051	2.83752	1.38419	2.00732
TraesCS3D02G095600.1	3.8346	3.80956	3.12969	4.14104	6.51828	1.32571	6.33136
TraesCS3D02G260700.1	2.85772	1.16083	1.27553	0.880299	0.702894	1.08394	0.322979
TraesCS3D02G288700.1	0.688429	1.54322	1.32753	1.73326	3.5562	0.337434	2.3208
TraesCS3D02G344000.1	1.7985	1.96108	2.5094	1.8592	2.80884	1.00738	2.22068
TraesCS3D02G362300.1	0.449778	0.470899	0.356099	0.492432	0.958227	0.254733	0.43396
TraesCS3D02G370200.1	0.086738	0.152537	0.349222	0.079008	0.049068	0.015669	0.224958
TraesCS3D02G420400.1	6.70345	13.7547	6.94343	16.3343	22.3467	6.67741	26.1547
TraesCS3D02G421000.1	0.783183	0.685981	0.648803	0.635794	0.829088	0.28694	0.769952
TraesCS3D02G421100.1	1.68173	0.330381	0.446578	0.231527	0.265475	0.351322	0.232137
TraesCS3D02G421200.1	0.275923	0.107649	0.157561	0.073745	0.120894	0.01927	0.124058
TraesCS3D02G432500.1	2.4448	1.5371	2.20778	1.27812	1.54748	0.697762	1.4892
TraesCS4A02G034600.1	0.042019	0.068195	0.07107	0.069241	0.188712	0	0
TraesCS4A02G161100.1	2.51906	2.49367	2.59383	2.42164	3.62098	1.17685	3.26002
TraesCS4A02G162000.1	3.36899	2.25814	3.02717	1.79165	2.45556	0.923598	2.23001
TraesCS4A02G174600.1	0.028801	0.046199	0	0.052102	0.041068	0	0.149974
TraesCS4A02G290600.1	7.2933	134.384	5.19226	186.966	72.0194	364.6	61.1624
TraesCS4A02G338900.1	0.227407	0.048943	0.015079	0.032689	0.034829	0.025912	0
TraesCS4A02G441400.1	53.3411	18.9768	5.12448	19.2819	25.9681	8.0742	27.4657
TraesCS4B02G023600.1	15.6395	196.129	17.5124	269.256	163.649	424.621	123.636
TraesCS4B02G151200.1	6.45698	3.51976	4.97171	2.57284	2.77618	1.89302	2.7269
TraesCS4B02G270600.1	0.256771	0.346385	1.03815	0.184921	0.185028	0.203884	0.059878
TraesCS4B02G361300.1	0.004041	0.05508	0.049248	0.06277	0.09069	0.048968	0.017975
TraesCS4D02G021200.1	8.49201	84.1657	7.50267	115.173	70.6319	186.329	43.7589
TraesCS4D02G148400.1	4.27701	3.4608	4.59123	3.0747	3.82952	1.83173	4.17776
TraesCS4D02G155700.1	2.37526	1.13129	1.7878	0.72322	0.59753	0.784085	0.557875
TraesCS5A02G010000.1	3.81211	9.45316	4.67519	11.4916	11.9761	9.71209	8.33896
TraesCS5A02G045900.1	0.165268	0.091461	0.041498	0.087935	0.193203	0.047036	0.04717
TraesCS5A02G097000.1	0.29457	0.344884	0.443225	0.321619	0.450944	0.119199	0.515112
TraesCS5A02G232200.1	0.539029	1.46233	1.34316	1.56501	1.15251	2.50739	0.816228
TraesCS5A02G282300.1	6.50001	5.23454	8.61157	3.94599	5.26405	2.6596	4.10624
TraesCS5B02G007600.1	8.60274	26.214	15.1867	31.2991	46.5694	20.1828	33.6602
TraesCS5B02G090000.1	1.34258	1.1357	1.8052	0.898297	1.28831	0.484762	0.850805
TraesCS5B02G197200.1	0.438088	0.416535	1.09863	0.195021	0.220962	0.130304	0.25481
TraesCS5B02G281700.1	3.57511	3.20359	5.41619	2.26062	2.49006	1.33987	2.78046
TraesCS5B02G548200.1	0.073517	0.045847	0.010308	0.040571	0.020279	0.053492	0
TraesCS5D02G014800.1	5.89886	12.9067	8.72974	14.7561	20.2863	12.4789	12.3095
TraesCS5D02G096000.1	1.37403	2.90231	6.38304	2.01564	2.52077	0.95755	3.3576
TraesCS5D02G235800.1	0.294315	0.277616	0.458459	0.208434	0.439108	0.056904	0.106493
TraesCS5D02G289400.1	2.17405	3.62439	3.30476	3.83924	4.52602	2.67068	4.79004
TraesCS5D02G535300.1	0.027856	0.045659	0.06496	0.018665	0.01183	0.046518	0
TraesCS6A02G251200.1	0.352449	0.816668	0.722004	0.860918	1.24278	0.284962	1.48844
TraesCS6A02G349700.1	11.0089	7.89512	10.2699	5.83822	7.7257	3.214	6.95655
TraesCS6B02G164200.1	0.594431	0.900184	0.703866	0.999066	1.32995	0.842726	1.11255
TraesCS6B02G198800.1	0.012711	0.052189	0.023759	0.066748	0.037428	0.046415	0.036053
TraesCS6B02G274100.4	0.801961	0.806068	0.609982	0.867851	1.05776	0.240428	1.54064
TraesCS6B02G382800.1	8.33939	5.96528	8.68271	4.05094	4.92424	2.77034	4.0394
TraesCS6D02G182400.1	0.242658	0.118262	0.068734	0.112717	0.215531	0	0.134058
TraesCS6D02G221300.1	0.049638	0.004286	0	0.004205	0	0.015419	0
TraesCS6D02G233000.1	0.040256	0	0	0	0	0	0
TraesCS6D02G332200.1	5.55023	3.35748	4.99628	1.89151	2.26357	1.32566	1.78092
TraesCS7A02G054700.2	18.0771	12.4995	1.7068	12.03	17.0192	1.02606	25.2994
TraesCS7A02G256500.1	0.968652	1.09148	1.41071	0.953407	1.00021	0.711943	1.32755
TraesCS7A02G271500.1	6.23294	10.809	6.52465	11.9729	12.1314	13.2272	12.0767
TraesCS7A02G296500.1	2.45696	2.30435	2.49735	2.2111	3.50803	0.879438	3.0549
TraesCS7B02G154000.1	1.99355	1.53097	0.963057	1.64071	1.96181	1.58588	1.43026
TraesCS7B02G189000.1	1.80786	1.20074	1.41599	1.02009	1.76974	0.332016	1.3656
TraesCS7D02G049800.1	42.8537	41.9922	2.6293	46.2115	66.0799	20.2383	52.4467
TraesCS7D02G257900.1	0.882523	1.39437	0.918527	1.55882	2.14829	1.19097	1.71509
TraesCS7D02G271800.1	3.60089	3.91928	5.3168	3.14275	3.68749	3.0046	3.37733
TraesCS7D02G293200.1	2.88107	1.74829	2.68602	1.35628	2.53457	0.408994	1.88363
TraesCS7D02G415800.1	0.033295	0.055305	0.16445	0.029254	0.020366	0.039607	0.028354
TraesCSU02G068200.1	6.92619	7.31376	7.84063	7.10924	10.0748	3.74795	9.12563
TraesCSU02G080300.1	1.18458	0.478093	0.414326	0.39423	0.445418	0.097961	0.525093
