# Supplementary material for: Genome-wide identification, new classification, expression analysis and screening of drought & heat resistance related candidates in the RING zinc finger gene family of bread wheat (Triticum aestivum L.)
Source: BMC Genomics. 2022 Oct 7;23:696. doi: 10.1186/s12864-022-08905-x (PMC9547421; doi:10.1186/s12864-022-08905-x)
Supplement: Supplementary file 8 — Additional file 8: Table S5. The list of primers. [file 12864_2022_8905_MOESM8_ESM.xlsx]

## Sheet: Sheet1
Table S5: The list of primers
Gene Name	forward primer (5'-3')	reverse primer (5'-3')
TraesCS2A02G526800.1	CAAGTACGTCGCTGTGAAGC	CGTCCTTGCAGTTGTTGAGA
TraesCS3A02G288900.1	TGACTGTCCAATCTGCTTCG	TAGTTCCGCGTCCAGTCTTT
TraesCS3A02G425600.1	GTCGTCCAGGACAGGACCTA	TTTGGGATCTCCTTCACAGG
TraesCS3B02G323600.1	TGACTGTCCAATCTGCTTCG	TGCACAATATGCGAACCATT
TraesCS3B02G461900.1	CCTGTGAAGGAGATCCCAAA	TGGAAGTTGCTCATGGTCAG
TraesCS3D02G370200.1	ACGGTGATCTCGATCCTGTC	GGCCGAGTACTCCATCGTC
TraesCS3D02G420400.1	TGTGAAGGAGATCCCAAAGG	GCTCATGGTCAGCTTTCTCC
TraesCS4A02G174600.1	GTACCGGAGGGGAGCAATAC	CTTGACCGGAGACCTTGCT
TraesCS4A02G290600.1	CCTCTACAGATGGCTGCACA	ATCAGCCTGTTGGGCTGTAG
TraesCS4B02G023600.1	GAGGGAGCTTTGAGTGCAAC	CAGGCGTGTTCTTTGACCTT
TraesCS4B02G142800.1	CAGAGGTAGCCGTGGAGGT	CACGCTGCATGGAAGTAGTG
TraesCS4B02G270600.1	ACCTACCCGACCATGGTGTA	GTCTGCATACTCCGCCAGA
TraesCS4D02G021200.1	GATCCAGCTGCATATGCTCA	GAACCCCGACCATGATAAGA
TraesCS5A02G282300.1	TGTTGGAACAAGTTGGACGA	ACGGGAGGTGTTAGGAAGGT
TraesCS5B02G007600.1	CCTCTACAAGTGGCTGCACA	TGAACCAGGGGTTAGGGTTT
TraesCS5D02G014800.1	CCTCTACAAGTGGCTGCACA	CGCATTAGGGAAGTGGTTGT
TraesCS6A02G349700.1	GCTAAGGTGGTGGTTCCAAA	CATCCGAGTTCGGAAGGTAA
TraesCS6B02G382800.1	GAAAGGGAAGAAGGGTCCAG	TGGGGCATTTCTTCTGAAAC
TraesCS1B02G152000.1	TGGCGTCTATTGGTGGTACA	TTACGGCCTCTGCTGTTCTT
TraesCS2D02G479100.2	CTCGAAAAGCTGGAGGTACG	GCCTTAATACTGGGCGTGAA
TraesCS4A02G338900.1	TTCGTCTTCACCAGGCTCTT	GTGCACTGTGACTCCTCCTG
TraesCS4B02G361300.1	TCAACCCCAACTCCACCTAC	GCATACATGAGCTGCCTTCA
TraesCS5B02G548200.1	CCTTCTTCGTGCTCTTCGTC	ACTGCGATTCCTCCTGAGC
TraesCS6D02G221300.1	GGCCACCATACTCATCATCC	CCGGCCTCCACAGAGAAT
TaRP15	GCACACGTGCTTTGCAGATAAG	GCCCTCAAGCTCAACCATAACT
